# Supplementary material for: Concordance analysis of microarray studies identifies representative gene expression changes in Parkinson’s disease: a comparison of 33 human and animal studies
Source: BMC Neurol. 2017 Mar 23;17:58. doi: 10.1186/s12883-017-0838-x (PMC5364698; doi:10.1186/s12883-017-0838-x)
Supplement: Supplementary file 1 — List of Reactome pathways identified as significant in human and animal studies by gene set enrichment analysis. (XLSX 12 kb) [file 12883_2017_838_MOESM1_ESM.xlsx]

## Sheet: Pathways in human PD
Reactome pathways identified by gene set enrichment analysis of differential gene expression in human Parkinson's disease studies
Upregulated pathways (NES>0, FDR<0.25)	Number of human studies in which pathway is in top 50 pathways by abs(NES):
Attenuation phase	4
Interferon alpha/beta signaling	4
Diseases associated with the TLR signaling cascade	3
Diseases of Immune System	3
Cellular response to heat stress	3
HSF1-dependent transactivation	3
Initial triggering of complement	3
Eukaryotic Translation Elongation	3
Viral mRNA Translation	3
Peptide chain elongation	3
Eukaryotic Translation Termination	3
Nonsense Mediated Decay (NMD) independent of the Exon Junction Complex (EJC)	3
Formation of a pool of free 40S subunits	3
Influenza Viral RNA Transcription and Replication	3
SRP-dependent cotranslational protein targeting to membrane	3
Nonsense Mediated Decay (NMD) enhanced by the Exon Junction Complex (EJC)	3
Nonsense-Mediated Decay (NMD)	3
Influenza Life Cycle	3
3' -UTR-mediated translational regulation	3
L13a-mediated translational silencing of Ceruloplasmin expression	3
Interferon gamma signaling	3
GTP hydrolysis and joining of the 60S ribosomal subunit	3
Influenza Infection	3
Cap-dependent Translation Initiation	3
Eukaryotic Translation Initiation	3
Translation	3
Regulation of Complement cascade	3
Downregulated pathways (NES <0, FDR<0.25)
The citric acid (TCA) cycle and respiratory electron transport	10
Respiratory electron transport, ATP synthesis by chemiosmotic coupling, and heat production by uncoupling proteins.	9
Respiratory electron transport	9
Vpu mediated degradation of CD4	8
Vif-mediated degradation of APOBEC3G	7
Antigen processing: Ubiquitination & Proteasome degradation	7
Ubiquitin-dependent degradation of Cyclin D	7
Ubiquitin-dependent degradation of Cyclin D1	7
GLI3 is processed to GLI3R by the proteasome	7
Degradation of GLI2 by the proteasome	7
SCF-beta-TrCP mediated degradation of Emi1	7
Dectin-1 mediated noncanonical NF-kB signaling	6
Cross-presentation of soluble exogenous antigens (endosomes)	6
Autodegradation of the E3 ubiquitin ligase COP1	6
Regulation of activated PAK-2p34 by proteasome mediated degradation	6
Regulation of Apoptosis	6
degradation of AXIN	6
SCF(Skp2)-mediated degradation of p27/p21	6
CDK-mediated phosphorylation and removal of Cdc6	6
Stabilization of p53	6
Autodegradation of Cdh1 by Cdh1:APC/C	6
Degradation of GLI1 by the proteasome	6
CDT1 association with the CDC6:ORC:origin complex	6
AUF1 (hnRNP D0) destabilizes mRNA	5
p53-Independent DNA Damage Response	5
p53-Independent G1/S DNA damage checkpoint	5
Transmission across Chemical Synapses	5
APC/C:Cdc20 mediated degradation of Securin	5
Hedgehog ligand biogenesis	5
Cdc20:Phospho-APC/C mediated degradation of Cyclin A	5
APC:Cdc20 mediated degradation of cell cycle proteins prior to satisfation of the cell cycle checkpoint	5
Hh mutants abrogate ligand secretion	5
Hh mutants that don't undergo autocatalytic processing are degraded by ERAD	5
Assembly of the pre-replicative complex	5
Degradation of beta-catenin by the destruction complex	5
Ubiquitin Mediated Degradation of Phosphorylated Cdc25A	4
Regulation of ornithine decarboxylase (ODC)	4
APC/C:Cdh1 mediated degradation of Cdc20 and other APC/C:Cdh1 targeted proteins in late mitosis/early G1	4
Cyclin A:Cdk2-associated events at S phase entry	4
Cyclin E associated events during G1/S transition	4
Hedgehog 'off' state	4
APC/C:Cdc20 mediated degradation of mitotic proteins	4
Activation of APC/C and APC/C:Cdc20 mediated degradation of mitotic proteins	4
Orc1 removal from chromatin	4
degradation of DVL	4
Asymmetric localization of PCP proteins	4
Host Interactions of HIV factors	3
Neuronal System	3
Dopamine Neurotransmitter Release Cycle	3
Serotonin Neurotransmitter Release Cycle	3
Na+/Cl- dependent neurotransmitter transporters	3
Norepinephrine Neurotransmitter Release Cycle	3
HS-GAG degradation	3
Protein folding	3
Chaperonin-mediated protein folding	3
Cooperation of Prefoldin and TriC/CCT in actin and tubulin folding	3
Regulation of APC/C activators between G1/S and early anaphase	3
APC/C-mediated degradation of cell cycle proteins	3
Regulation of mitotic cell cycle	3
Mitochondrial translation initiation	3
Switching of origins to a post-replicative state	3

## Sheet: Pathways by species and tissue
Reactome pathways identified by gene set enrichment analysis of differential gene expression in Parkinson's disease studies: humans and animal models
	Number of times pathway is in top 10 pathways by abs(NES) in:
	All studies	Human studies	Substantia nigra studies
Upregulated pathways (NES > 0, FDR<0.25)
Eukaryotic Translation Elongation	6	3	3
Viral mRNA Translation	6	3	3
Eukaryotic Translation Termination	6	2	2
Peptide chain elongation	6	3	3
Formation of a pool of free 40S subunits	4	1	1
3' -UTR-mediated translational regulation	4	2	3
GTP hydrolysis and joining of the 60S ribosomal subunit	3	1	2
L13a-mediated translational silencing of Ceruloplasmin expression	3	1	2
Nonsense Mediated Decay (NMD) independent of the Exon Junction Complex (EJC)	3	2	1
Downregulated pathways (NES <0, FDR<0.25)
The citric acid (TCA) cycle and respiratory electron transport	7	6	3
Respiratory electron transport	6	5	3
Respiratory electron transport, ATP synthesis by chemiosmotic coupling, and heat production by uncoupling proteins	6	5	3
Antigen processing: Ubiquitination & Proteasome degradation	3	2	0
Phosphorylation of CD3 and TCR zeta chains	3	2	1
Vif-mediated degradation of APOBEC3G	3	3	1
Degradation of GLI2 by the proteasome	3	3	2
Hh mutants abrogate ligand secretion	3	3	2
Amyloids	3	1	0
Cholesterol biosynthesis	3	0	0
