# Supplementary material for: Concordance analysis of microarray studies identifies representative gene expression changes in Parkinson’s disease: a comparison of 33 human and animal studies
Source: BMC Neurol. 2017 Mar 23;17:58. doi: 10.1186/s12883-017-0838-x (PMC5364698; doi:10.1186/s12883-017-0838-x)
Supplement: Supplementary file 4 — Gene lists used for each analysis. (XLSX 154 kb) [file 12883_2017_838_MOESM4_ESM.xlsx]

## Sheet: Union of top 10 genes
Union of top 10 genes across all 33 studies, used for hierarchical clustering; this list is given in the order that corresponds to the rows of the heatmap in Additional file 4.
AMH
MAP3K6
SH2D2A
SLC7A8
WNK1
SLC6A3
CFLAR
FLNB
GLI2
ZFP36
CRK
CXCL2
CYP1B1
CH25H
ADM
NFKBIA
SGK1
ST3GAL6
ALB
CDKN1A
NFE2L2
TFCP2
MAFF
TTR
TYMS
CD74
OXT
CAPN3
FOXO3
SPP1
CX3CR1
HLA-DRB1
UGT8
AZGP1
CXCR4
ANGPT2
RCN1
AQP4
RAB3IL1
EEF1D
ITGAM
SERPINB1
MTF2
TIA1
PIM1
TINF2
GADD45B
IER3
ATF3
TULP4
SAT1
ANXA3
PRSS23
INHBA
SSTR2
FOS
EGR1
TH
NR4A2
TBL1X
UIMC1
RND2
SLC6A8
BOK
CD22
ABCA1
MAP4K4
MLLT10
VIM
LPL
CD14
C1QB
PTPRC
SPARC
RPS11
COTL1
BAG3
HSPB1
AXL
CASP4
CD4
VCAN
FMOD
PCBD1
SLC6A13
SMAD5
NFIX
SLC9A3R2
COPE
CRLF1
IGFBP2
JUP
DUSP1
JUNB
IDH1
GPX2
AGT
MID1
CLTA
GFAP
CD44
CHI3L1
CASP1
VAMP8
CEBPG
ANXA4
LGALS1
CAV1
CSRP1
KLKB1
RAB31
CP
CTSC
UBL5
GPX3
PFKFB2
PPARGC1A
NOS1
VEGFC
GRIK1
ADCYAP1
DDX6
XIAP
ZFX
TSPAN12
ARHGAP5
MAN2A1
CDH1
MAP7
SLC4A7
SDC1
SMARCA4
ACOT7
ACTN1
DPYSL4
PTK2B
MMP9
LAMB3
BCL2L1
ATP1B2
HTR4
SEC14L1
ITM2C
EPHX1
PLEC
TMEM176A
PHGDH
GUSB
SLC4A1
GABBR1
ACTC1
FAM65B
LPP
BAX
CYTH3
DRD2
SEPT9
SMPD1
HS3ST1
CA4
DUSP6
MARK2
GFRA2
KIF5C
GNAS
ZNF148
TCF4
SPOCK1
ZFPM2
AP1S2
ENC1
YWHAZ
LAPTM4B
MAPK10
GABRG2
YWHAH
SNCB
VAMP2
CIRBP
TPBG
DDC
DLK1
PAX6
FABP7
PPAT
RIOK3
GOSR1
CDKN1B
RAD23B
TPD52
EIF1AX
TFPI
HSD17B11
SLC16A1
NAMPT
ME1
CFH
OLR1
PDK4
DNAJB6
RAD21
SDHD
PKIA
SMAD1
NAP1L4
RGS2
PDPK1
RAB1A
RC3H2
SLC6A1
KCNB1
PSMB4
EIF2AK1
HAGH
FECH
BPGM
RPL15
PDE1A
MAP1B
TTC3
FUT9
INPP4A
NOV
ITGB1BP1
FEZ2
FGF9
CADPS
AIF1
GMFB
PIP4K2A
ST13
SLC11A2
TRIP12
RABEP1
RGS4
STMN2
GAP43
SNAP25
SYT1
PRKACB
RCN2
PRKCB
YWHAB
SNX10
NSF
CHGB
TPPP3
MAP2
SCG5
TAGLN3
NEFL
THY1
CCK
SNCA
SERPINI1
CMAS
GHITM
TOMM20

## Sheet: Union of top 50 genes
Union of top 50 genes across all 33 studies, used for principal component analysis
AAAS
ABCA1
ABCC5
ABCC6
ABCC8
ABCE1
ABCG1
ACADVL
ACOT7
ACP2
ACSL5
ACTB
ACTC1
ACTL6B
ACTN1
ACTR1A
ACTR2
ACTR3
ACYP1
ADAM15
ADAM23
ADAMTS1
ADCYAP1
ADCYAP1R1
ADM
ADSS
AFF4
AGER
AGT
AHCYL1
AIF1
AK4
AKAP12
ALB
ALCAM
ALDH3A2
ALDOA
ALDOC
AMH
ANGPT2
ANGPTL4
ANXA1
ANXA11
ANXA2
ANXA3
ANXA4
ANXA6
AP1S2
AP2M1
APBA2
APBB1
APC
APC2
APOE
APP
APRT
AQP1
AQP4
ARFRP1
ARHGAP5
ARHGDIA
ARHGDIG
ARHGEF1
ARL2BP
ARL6IP5
ARPC5
ARPP19
ASCL1
ASNS
ATF2
ATF3
ATF4
ATF6
ATP1B2
ATP2A3
ATP5L
ATP6AP2
ATP6V0E2
ATP6V1A
ATP6V1D
ATP6V1G1
ATP7A
ATXN10
AUH
AXL
AZGP1
AZI2
B2M
B4GALT2
BAG3
BAX
BCAT1
BCAT2
BCKDHB
BCL10
BCL2
BCL2L1
BCL2L11
BCL6
BECN1
BFSP1
BHLHE40
BID
BLCAP
BLOC1S1
BLZF1
BNIP3
BOK
BPGM
BRD3
BRE
BSG
BTF3
BTG3
BUB3
C12orf10
C1QA
C1QB
C1QL1
C3AR1
CA2
CA4
CA8
CACNA1A
CACNA1B
CACNA1C
CACNA1E
CACNA1G
CACNB2
CADM1
CADPS
CAMK2B
CANX
CAPN3
CAPZB
CASP1
CASP3
CASP4
CASP6
CAV1
CBR3
CBX5
CCK
CCNC
CCND1
CCND2
CD14
CD22
CD2BP2
CD37
CD4
CD40
CD44
CD47
CD7
CD74
CD83
CDC37
CDC42EP4
CDH1
CDK5R2
CDKN1A
CDKN1B
CDKN2C
CDO1
CEBPA
CEBPB
CEBPG
CELF2
CFD
CFH
CFLAR
CH25H
CHGA
CHGB
CHI3L1
CHKA
CHMP2A
CHORDC1
CIRBP
CKS2
CLDND1
CLEC11A
CLIC1
CLIC4
CLNS1A
CLOCK
CLPX
CLTA
CLU
CMAS
CMKLR1
COPE
COTL1
CP
CPNE3
CPT2
CR2
CRABP1
CRBN
CREG1
CREM
CRK
CRLF1
CRYL1
CSE1L
CSNK2A1
CSRP1
CTBP1
CTBP2
CTGF
CTNNAL1
CTSC
CTSS
CTTN
CUL2
CUTA
CX3CL1
CX3CR1
CXCL12
CXCL2
CXCR4
CYB561
CYBB
CYP1B1
CYR61
CYTH2
CYTH3
DAB1
DBT
DCAF11
DCTN1
DDC
DDX6
DIO2
DKK3
DLG3
DLK1
DNAJA1
DNAJB1
DNAJB5
DNAJB6
DNAJB9
DNAJC15
DNM1L
DPYSL3
DPYSL4
DRAP1
DRD2
DUSP1
DUSP6
DUSP8
DYNC1I1
DYNLT3
EBP
ECE1
ECM1
EDF1
EEF1A2
EEF1B2
EEF1D
EGR1
EID1
EIF1AX
EIF2AK1
EIF4E
EIF4EBP2
EIF4H
EIF5
ELAVL3
ELL2
ELOVL5
EMCN
ENC1
ENO3
ENOPH1
ENPP1
ENTPD6
EPHX1
EPRS
EPS15
ETHE1
EZH1
EZR
F12
F3
F5
FABP7
FADS1
FAM117A
FAM65B
FANCC
FAP
FAS
FBLN1
FCER1G
FCGRT
FDFT1
FECH
FEZ2
FGF12
FGF2
FGF9
FGFR2
FGL2
FHL1
FHL2
FJX1
FKBP5
FLNA
FLNB
FLOT1
FMOD
FMR1
FOLR1
FOS
FOXA2
FOXO3
FRZB
FUCA1
FUT9
FYN
FZD1
G0S2
GABBR1
GABRA1
GABRG2
GAD1
GADD45A
GADD45B
GADD45G
GAL
GALT
GAP43
GAS2
GCDH
GDAP1
GEM
GFAP
GFRA2
GGCX
GHITM
GJA1
GLA
GLG1
GLI2
GLRX
GLTP
GM2A
GMFB
GNA12
GNAI2
GNAO1
GNAS
GNAZ
GNB2
GNB5
GOLGA3
GOSR1
GOT1
GPR12
GPR37L1
GPX1
GPX2
GPX3
GRB2
GRIA2
GRIA3
GRIK1
GRIN1
GRM8
GSN
GSTM1
GSTM5
GSTO1
GTF2I
GUK1
GUSB
H2AFY
HADHB
HAGH
HBEGF
HBS1L
HDAC1
HEBP1
HEPH
HES1
HEY1
HIF1A
HIF3A
HIPK2
HIVEP3
HK2
HLA-DRB1
HMBS
HMGCR
HMOX1
HN1
HNRNPD
HNRNPK
HNRNPR
HNRNPU
HPRT1
HPS1
HS3ST1
HSD11B1
HSD17B11
HSF2
HSP90AA1
HSP90AB1
HSP90B1
HSPA14
HSPA2
HSPA9
HSPB1
HSPBP1
HSPE1
HSPH1
HTR4
ICA1
ICAM1
ICAM2
ID3
IDE
IDH1
IER2
IER3
IFITM3
IFNAR1
IGF1R
IGF2R
IGFBP2
IGFBP3
IGFBP5
IL10RA
IL1R1
IL1R2
IL6ST
INHBA
INPP4A
INPP5D
INVS
IQGAP1
ISCA1
ISG15
ITGA7
ITGAM
ITGB1BP1
ITGB5
ITM2C
ITPA
ITPR1
IVD
IVNS1ABP
JAK1
JUN
JUNB
JUP
KALRN
KCNAB2
KCNB1
KCND2
KCNH2
KCNJ2
KCNMA1
KCNMB1
KHDRBS1
KHK
KIF3B
KIF3C
KIF5B
KIF5C
KIT
KLC1
KLF2
KLF4
KLF6
KLF9
KLKB1
KPNB1
KRAS
LAMB3
LAMP2
LANCL1
LAP3
LAPTM4B
LASP1
LCP1
LETM1
LGALS1
LIFR
LIMK1
LIPA
LITAF
LMNA
LMO4
LOX
LOXL1
LPA
LPAR1
LPL
LPP
LRP6
LRPAP1
LSM7
LTB
LUC7L3
LXN
LY6H
LY86
LYN
LYPLA1
MAF
MAFF
MAFK
MAG
MAN2A1
MAN2B1
MAOA
MAP1B
MAP2
MAP2K2
MAP3K6
MAP4K4
MAP7
MAPK10
MAPK8IP1
MAPK9
MAPRE3
MARK2
MCCC1
MDM1
MDM2
ME1
MEF2D
MEIS2
MERTK
MGEA5
MGST2
MID1
MKNK2
MLF1
MLLT1
MLLT10
MMP9
MRPL23
MRPS12
MRPS15
MTCH2
MTF2
MVP
MXD1
MYL9
MYLK
MYO10
MYO5A
NAE1
NAMPT
NAP1L1
NAP1L4
NASP
NCKAP1
NDN
NDRG1
NDRG2
NDUFA5
NDUFS1
NDUFS3
NDUFV1
NEFL
NF1
NF2
NFE2
NFE2L2
NFIB
NFIC
NFIL3
NFIX
NFKBIA
NINJ1
NMB
NME3
NMI
NMT2
NNAT
NNMT
NOP56
NOS1
NOTCH2
NOTCH4
NOV
NPL
NR2C1
NR2C2
NR2F1
NR2F6
NR3C1
NR4A1
NR4A2
NRP1
NSF
NT5E
NTN1
NTRK2
NTRK3
NXT1
ODC1
OGDH
OGT
OLFM1
OLR1
OPRL1
OS9
OSTF1
OXT
P4HA2
PABPN1
PAFAH1B3
PAX6
PBX1
PCBD1
PCK2
PCM1
PCNP
PCSK2
PDAP1
PDCD4
PDE1A
PDGFRA
PDK3
PDK4
PDPK1
PDPN
PER2
PER3
PEX6
PEX7
PFKFB2
PGF
PGK1
PGRMC1
PHGDH
PIM1
PIN1
PIP4K2A
PIP5K1B
PKIA
PKIG
PLD1
PLD3
PLEC
PLEKHA1
PLOD3
PLP2
PLS3
PLSCR1
PMM1
PMP22
POLD1
POP4
POU2F1
POU3F2
PPARGC1A
PPAT
PPM1A
PPP1CB
PPP1R1A
PPP1R2
PPP2R1B
PPP3CB
PRDX3
PRDX6
PRKACA
PRKACB
PRKAR2A
PRKCA
PRKCB
PRKCI
PRKCQ
PRKCSH
PRNP
PROS1
PRPF4B
PRPS1
PRSS23
PSAP
PSEN1
PSMA4
PSMA5
PSMB1
PSMB2
PSMB4
PSMC2
PSMD1
PSMD12
PSMD4
PSMD8
PSMG1
PTEN
PTK2
PTK2B
PTP4A3
PTPN12
PTPN2
PTPRC
PTPRE
PTPRN2
PVALB
PYGM
QDPR
RAB14
RAB1A
RAB2A
RAB31
RAB3IL1
RAB4B
RABEP1
RABGGTB
RAD21
RAD23B
RAF1
RAP1GDS1
RAP2A
RAP2B
RAPGEF4
RAPSN
RARA
RBM6
RBMS1
RBMS2
RBP1
RC3H2
RCN1
RCN2
REPIN1
RER1
REV3L
RGS10
RGS2
RGS4
RGS5
RHOB
RHOG
RHOH
RIOK3
RLBP1
RND2
RNF141
RNF4
RNF6
RNH1
RNPS1
ROCK1
RPL15
RPL31
RPL35
RPL5
RPLP0
RPN1
RPS11
RPS24
RPS25
RRAGC
RRAGD
RRAS
RTN1
RTN4
RUNX1T1
RXRA
S100A6
S1PR1
SAR1B
SAT1
SATB1
SCAMP1
SCARB2
SCG3
SCG5
SCMH1
SCN8A
SCPEP1
SDC1
SDC4
SDCBP
SDCCAG3
SDHD
SEC14L1
SEC23A
SEC62
SEC63
SEMA4A
SENP3
SEPT7
SEPT9
SERINC3
SERPINB1
SERPINB6
SERPINB9
SERPINI1
SEZ6L
SF3B1
SGK1
SH2D2A
SH3BP2
SH3GL3
SHC3
SIPA1
SIRPA
SIRT2
SIVA1
SKP1
SLA
SLC11A2
SLC12A5
SLC16A1
SLC19A1
SLC1A1
SLC1A2
SLC20A1
SLC25A20
SLC2A1
SLC2A5
SLC38A2
SLC4A1
SLC4A7
SLC6A1
SLC6A13
SLC6A3
SLC6A8
SLC7A8
SLC8A1
SLC9A3R2
SMAD1
SMAD5
SMARCA4
SMC3
SMPD1
SNAP25
SNCA
SNCB
SNRNP40
SNRPD1
SNX10
SOCS3
SOD1
SORBS3
SOX10
SOX11
SOX17
SOX18
SPA17
SPAG5
SPARC
SPEG
SPOCK1
SPOP
SPP1
SPTBN1
SQLE
SQSTM1
SRPK1
SRPK2
SRSF11
SRSF3
SSB
SSBP1
SSPN
SSR3
SSTR2
ST13
ST3GAL1
ST3GAL6
ST7
STAT3
STAT6
STAU1
STIP1
STMN2
STOML2
STX1A
STX6
STXBP1
SUB1
SYNGR1
SYT1
SYT5
TAGLN
TAGLN3
TAL1
TAOK3
TAPBP
TBL1X
TBXAS1
TCF4
TEF
TEK
TERF1
TFCP2
TFF1
TFPI
TFRC
TGFB1
TGFB2
TGFB3
TGFBR2
TGM2
TH
THBD
THOP1
THRA
THY1
TIA1
TIAL1
TIAM1
TIMP1
TINF2
TLK2
TLR7
TM7SF2
TMEM147
TMEM176A
TMX1
TNF
TNFRSF21
TNNI1
TNNI3
TNNT1
TNPO1
TOLLIP
TOMM20
TOP1
TOR3A
TPBG
TPD52
TPP1
TPPP3
TPR
TPT1
TRAF3
TRAF6
TRAM1
TRAPPC10
TRIP12
TSC22D1
TSPAN12
TSPAN5
TSPAN8
TTC3
TTR
TUBB
TULP4
TWF1
TWIST1
TXNIP
TYMS
TYROBP
UBA2
UBA7
UBE2D3
UBE2I
UBE2K
UBE2L6
UBE2N
UBL5
UBTF
UGP2
UGT8
UIMC1
ULK1
UMPS
UPP1
UROD
UROS
USP1
USP4
USP7
USP9X
UTRN
VAMP2
VAMP8
VAPA
VASP
VCAN
VDAC1
VEGFA
VEGFC
VIM
VLDLR
VPS28
WARS
WNK1
WNT5A
WWTR1
XIAP
XPA
YWHAB
YWHAH
YWHAZ
ZFP36
ZFP36L1
ZFPM2
ZFR
ZFX
ZMYND8
ZNF148
ZNF207
ZNF354A
ZW10

## Sheet: 2372 genes over PD studies
The 2372 genes shared between all 33 Parkinson's disease studies
AAAS
AANAT
AARS
AASS
ABCA1
ABCB8
ABCC5
ABCC6
ABCC8
ABCE1
ABCG1
ABI1
ACAA2
ACADM
ACADVL
ACO1
ACO2
ACOT7
ACOX1
ACP2
ACR
ACSL1
ACSL5
ACTA1
ACTB
ACTC1
ACTL6A
ACTL6B
ACTN1
ACTN2
ACTN4
ACTR1A
ACTR2
ACTR3
ACVR1
ACVR2B
ACVRL1
ACY1
ACYP1
ADAM11
ADAM15
ADAM23
ADAMTS1
ADAR
ADARB1
ADCY8
ADCYAP1
ADCYAP1R1
ADD1
ADH1C
ADK
ADM
ADRA1B
ADRB2
ADRM1
ADSS
AEBP1
AES
AFF4
AGER
AGFG1
AGPAT1
AGPAT3
AGT
AHCY
AHCYL1
AIF1
AIFM1
AIMP1
AK2
AK4
AKAP1
AKAP12
AKAP7
AKAP8
AKAP8L
AKR1A1
AKR1B1
AKR7A2
AKT1
AKT2
AKTIP
ALAD
ALB
ALCAM
ALDH18A1
ALDH1A3
ALDH3A2
ALDH9A1
ALDOA
ALDOC
ALPL
AMH
AMPD3
ANAPC1
ANAPC2
ANAPC5
ANGPT2
ANGPTL2
ANGPTL4
ANKH
ANKRD2
ANXA1
ANXA11
ANXA2
ANXA3
ANXA4
ANXA5
ANXA6
ANXA7
AP1G1
AP1S1
AP1S2
AP2M1
AP2S1
AP3D1
APBA2
APBB1
APBB1IP
APC
APC2
API5
APLP1
APOC2
APOE
APP
APPBP2
APRT
AQP1
AQP2
AQP4
AR
ARAF
ARCN1
ARF1
ARF3
ARF4
ARF5
ARF6
ARFGAP2
ARFIP2
ARFRP1
ARHGAP5
ARHGDIA
ARHGDIG
ARHGEF1
ARHGEF2
ARHGEF3
ARHGEF7
ARID3A
ARIH1
ARL1
ARL2BP
ARL3
ARL4D
ARL6IP5
ARNT
ARNTL
ARPC5
ARPP19
ARRB1
ARSA
ASAH1
ASCL1
ASGR1
ASH2L
ASNA1
ASNS
ATF2
ATF3
ATF4
ATF6
ATG12
ATG7
ATOX1
ATP1B2
ATP1B3
ATP2A2
ATP2A3
ATP2C1
ATP5A1
ATP5C1
ATP5D
ATP5J
ATP5L
ATP6AP2
ATP6V0E2
ATP6V1A
ATP6V1C1
ATP6V1D
ATP6V1E1
ATP6V1G1
ATP7A
ATP7B
ATXN1
ATXN10
AUH
AXL
AZGP1
AZI2
AZIN1
B2M
B3GALNT1
B3GALT4
B4GALT1
B4GALT2
B4GALT3
B4GALT6
BAD
BAG1
BAG3
BAIAP2
BANF1
BARD1
BATF
BATF3
BAX
BCAN
BCAP29
BCAP31
BCAT1
BCAT2
BCKDHB
BCKDK
BCL10
BCL2
BCL2L1
BCL2L11
BCL6
BCL7C
BDKRB2
BECN1
BET1
BFSP1
BGN
BHLHE40
BID
BIRC2
BLCAP
BLMH
BLOC1S1
BLVRA
BLZF1
BMP6
BMPR1A
BNIP1
BNIP2
BNIP3
BOK
BPGM
BPHL
BRD3
BRD8
BRE
BSG
BTF3
BTG1
BTG2
BTG3
BTRC
BUB3
C12orf10
C1QA
C1QB
C1QL1
C21orf33
C3AR1
C8G
CA12
CA2
CA4
CA8
CACNA1A
CACNA1B
CACNA1C
CACNA1E
CACNA1G
CACNA2D3
CACNB2
CACNB3
CACNG2
CACYBP
CAD
CADM1
CADPS
CALU
CAMK2B
CAMLG
CANX
CAP1
CAPG
CAPN1
CAPN2
CAPN3
CAPN7
CAPZA2
CAPZB
CARHSP1
CASP1
CASP2
CASP3
CASP4
CASP6
CASP7
CASP8
CASP9
CAV1
CBFA2T3
CBFB
CBR3
CBX3
CBX5
CCK
CCL4
CCNC
CCND1
CCND2
CCNG1
CCNG2
CCNI
CCT2
CCT3
CCT4
CCT6A
CD14
CD22
CD2BP2
CD37
CD4
CD40
CD44
CD47
CD7
CD74
CD81
CD82
CD83
CD8B
CDC123
CDC16
CDC37
CDC42EP4
CDC42SE1
CDC5L
CDH1
CDH13
CDIPT
CDK16
CDK4
CDK5
CDK5R2
CDK9
CDKN1A
CDKN1B
CDKN2C
CDO1
CEBPA
CEBPB
CEBPG
CELA2B
CELF2
CFD
CFH
CFL1
CFLAR
CGGBP1
CH25H
CHAF1B
CHD1
CHERP
CHFR
CHGA
CHGB
CHI3L1
CHKA
CHMP2A
CHORDC1
CHRNB1
CHRNB2
CHST3
CIAO1
CIB1
CIB2
CIITA
CIRBP
CITED2
CIZ1
CKAP4
CKB
CKS2
CLCN3
CLCN4
CLDN3
CLDN5
CLDND1
CLEC11A
CLIC1
CLIC4
CLK3
CLN8
CLNS1A
CLOCK
CLP1
CLPX
CLTA
CLU
CMAS
CMKLR1
CMPK1
CNBP
CNOT2
CNOT7
CNOT8
CNTFR
COL1A1
COL1A2
COL9A2
COMT
COPE
COPS3
COPS4
COPS5
COPS6
COPS8
COPZ2
COQ3
COQ7
CORO1C
COTL1
COX4I1
COX6A2
COX8A
CP
CPNE3
CPT2
CR2
CRABP1
CRAT
CRBN
CRCP
CREG1
CREM
CRHR1
CRHR2
CRK
CRLF1
CRMP1
CRYGD
CRYL1
CRYZ
CSE1L
CSNK1A1
CSNK1D
CSNK1G2
CSNK2A1
CSNK2A2
CSRP1
CSRP2
CST3
CSTF3
CTBP1
CTBP2
CTCF
CTDP1
CTGF
CTNNA1
CTNNAL1
CTNNBIP1
CTNND1
CTNND2
CTRB2
CTSB
CTSC
CTSH
CTSK
CTSS
CTTN
CUL1
CUL2
CUTA
CX3CL1
CX3CR1
CXCL12
CXCL2
CXCR4
CXXC1
CYB561
CYB5A
CYB5R4
CYBA
CYBB
CYP11A1
CYP1B1
CYP21A2
CYP7B1
CYR61
CYTH2
CYTH3
DAB1
DAB2
DAD1
DAO
DAP
DAP3
DBI
DBN1
DBT
DCAF11
DCTN1
DCTN2
DCTN6
DDAH2
DDC
DDOST
DDR1
DDX1
DDX10
DDX18
DDX21
DDX24
DDX25
DDX5
DDX56
DDX6
DEAF1
DECR1
DEDD
DEGS1
DFFA
DGKA
DHCR24
DHCR7
DHX9
DIO2
DKK3
DLG1
DLG3
DLG4
DLK1
DMBT1
DNAJA1
DNAJA2
DNAJA3
DNAJB1
DNAJB5
DNAJB6
DNAJB9
DNAJC15
DNAJC8
DNASE1L1
DNM1L
DNM2
DNMT1
DNMT3A
DNPEP
DOK1
DPF2
DPM1
DPP3
DPP6
DPYSL2
DPYSL3
DPYSL4
DRAP1
DRD2
DRG1
DSCR3
DTNB
DUSP1
DUSP12
DUSP6
DUSP8
DUSP9
DVL1
DVL3
DYNC1I1
DYNLT3
DYRK1A
E2F1
EBP
ECE1
ECH1
ECM1
EDF1
EDN1
EEA1
EEF1A1
EEF1A2
EEF1B2
EEF1D
EEF2
EFNA1
EFNA5
EFNB3
EGR1
EHMT2
EID1
EIF1AX
EIF2AK1
EIF2AK3
EIF2B1
EIF2B2
EIF2S1
EIF2S2
EIF3A
EIF3D
EIF3E
EIF3K
EIF4A1
EIF4A2
EIF4B
EIF4E
EIF4EBP2
EIF4G3
EIF4H
EIF5
ELAC2
ELAVL1
ELAVL3
ELL
ELL2
ELOVL5
EMCN
EMD
EMP1
EMP2
EMP3
EN2
ENC1
ENO3
ENOPH1
ENPP1
ENTPD2
ENTPD6
EPAS1
EPCAM
EPHB3
EPHX1
EPHX2
EPN1
EPRS
EPS15
ERBB3
ERBB4
ERCC1
ERCC3
ERF
ERGIC3
ERLIN1
ERP29
ETF1
ETFA
ETFB
ETFDH
ETHE1
ETS2
EXOSC5
EXOSC7
EXTL3
EYA2
EYA3
EZH1
EZH2
EZR
F12
F2RL2
F3
F5
FABP1
FABP3
FABP6
FABP7
FADD
FADS1
FAF1
FAH
FAM117A
FAM189B
FAM50B
FAM65B
FANCC
FAP
FAS
FBLN1
FBN1
FBP1
FBXW2
FBXW4
FCER1G
FCGRT
FDFT1
FDPS
FDX1
FDXR
FECH
FEN1
FES
FEZ1
FEZ2
FGD1
FGF1
FGF12
FGF2
FGF3
FGF7
FGF9
FGFR2
FGL2
FH
FHL1
FHL2
FIBP
FJX1
FKBP1A
FKBP2
FKBP5
FLI1
FLII
FLNA
FLNB
FLOT1
FLOT2
FMOD
FMR1
FNTA
FNTB
FOLR1
FOLR2
FOS
FOXA1
FOXA2
FOXO3
FOXO4
FRZB
FUCA1
FUT1
FUT8
FUT9
FXR2
FXYD5
FYN
FZD1
FZD4
G0S2
GAB2
GABARAP
GABBR1
GABRA1
GABRB1
GABRG2
GAD1
GADD45A
GADD45B
GADD45G
GAL
GALE
GALK1
GALNT2
GALT
GAMT
GAP43
GAS2
GAS7
GATA2
GCDH
GCLC
GCLM
GDAP1
GDF10
GDF11
GDF15
GDI1
GDI2
GDNF
GEM
GFAP
GFPT2
GFRA2
GGA1
GGCX
GGPS1
GHITM
GIPC1
GIT1
GJA1
GJA4
GJB1
GLA
GLG1
GLI2
GLRX
GLRX3
GLTP
GLTSCR2
GLUD1
GM2A
GMCL1
GMFB
GNA11
GNA12
GNA15
GNAI2
GNAO1
GNAQ
GNAS
GNAZ
GNB1
GNB2
GNB5
GNE
GNL1
GNL2
GNPAT
GOLGA3
GOLGA5
GOLGA7
GOSR1
GOSR2
GOT1
GOT2
GPD2
GPHN
GPR12
GPR162
GPR19
GPR37L1
GPSM3
GPX1
GPX2
GPX3
GRB10
GRB2
GRHPR
GRIA2
GRIA3
GRID2
GRIK1
GRIN1
GRIN2A
GRIN2C
GRIN2D
GRK6
GRM8
GRN
GRSF1
GSK3A
GSN
GSR
GSS
GSTM1
GSTM5
GSTO1
GTF2B
GTF2E2
GTF2F1
GTF2H1
GTF2I
GTF3C5
GTPBP2
GUK1
GUSB
GYG1
H2AFY
H2AFZ
H6PD
HADHB
HAGH
HARS
HAT1
HBEGF
HBS1L
HCLS1
HCRT
HDAC1
HDAC2
HDAC3
HDLBP
HEBP1
HEPH
HERC2
HES1
HEXA
HEY1
HGS
HIBCH
HIF1A
HIF3A
HIPK2
HIRA
HIVEP1
HIVEP3
HK2
HLA-DRB1
HLTF
HMBS
HMGCR
HMOX1
HMOX2
HN1
HNF1A
HNRNPA2B1
HNRNPD
HNRNPK
HNRNPL
HNRNPM
HNRNPR
HNRNPU
HP
HP1BP3
HPN
HPR
HPRT1
HPS1
HR
HS2ST1
HS3ST1
HSBP1
HSD11B1
HSD17B1
HSD17B10
HSD17B11
HSD17B12
HSD17B4
HSF2
HSP90AA1
HSP90AB1
HSP90B1
HSPA14
HSPA2
HSPA9
HSPB1
HSPB2
HSPBP1
HSPD1
HSPE1
HSPH1
HTATIP2
HTATSF1
HTR4
HTR5A
HTR7
HYAL2
HYOU1
IARS
ICA1
ICAM1
ICAM2
ID1
ID2
ID3
IDE
IDH1
IDH3A
IDH3B
IDH3G
IER2
IER3
IFIH1
IFITM3
IFNAR1
IFNGR2
IFRD2
IFT27
IFT88
IGF1R
IGF2R
IGFBP2
IGFBP3
IGFBP5
IGFBP6
IKZF2
IL10
IL10RA
IL10RB
IL13RA2
IL17RA
IL18BP
IL1B
IL1R1
IL1R2
IL1RAP
IL27RA
IL4R
IL6
IL6R
IL6ST
ILK
IMMT
IMPA1
IMPA2
ING1
ING4
INHBA
INHBB
INHBC
INPP4A
INPP5A
INPP5D
INPPL1
INS
INSL3
INVS
IPO4
IPO7
IQGAP1
IRAK1
IRF3
IRF5
IRF7
IRF9
IRS1
ISCA1
ISG15
ITGA7
ITGAM
ITGB1BP1
ITGB4
ITGB5
ITGB7
ITM2B
ITM2C
ITPA
ITPR1
ITPR2
ITSN1
IVD
IVNS1ABP
JAK1
JAK2
JAK3
JTB
JUN
JUNB
JUP
KALRN
KAT2A
KCNA2
KCNA4
KCNAB2
KCNB1
KCNC1
KCNC3
KCND2
KCNH2
KCNJ12
KCNJ2
KCNJ5
KCNJ8
KCNMA1
KCNMB1
KCNN4
KCNQ1
KCNQ2
KDELR1
KDM5B
KEAP1
KHDRBS1
KHK
KIF3B
KIF3C
KIF5A
KIF5B
KIF5C
KIT
KLC1
KLF12
KLF13
KLF2
KLF3
KLF4
KLF6
KLF9
KLKB1
KLRG1
KPNA4
KPNB1
KRAS
KRT19
KRT8
LAMB3
LAMC1
LAMP2
LANCL1
LAP3
LAPTM4A
LAPTM4B
LASP1
LCAT
LCK
LCP1
LDLR
LETM1
LGALS1
LGALS3
LHB
LHX1
LIFR
LIMA1
LIMK1
LIMK2
LIN7B
LIPA
LITAF
LLGL2
LMNA
LMO4
LMO7
LOX
LOXL1
LPA
LPAR1
LPL
LPP
LRP5
LRP6
LRPAP1
LSM1
LSM3
LSM4
LSM7
LSR
LTB
LTBR
LUC7L
LUC7L3
LXN
LY6H
LY86
LYN
LYPLA1
MAD2L1
MAEA
MAF
MAFB
MAFF
MAFG
MAFK
MAG
MAGED1
MAGED2
MAL
MAN1A2
MAN1B1
MAN2A1
MAN2B1
MAN2C1
MAOA
MAP1B
MAP1LC3B
MAP2
MAP2K2
MAP2K4
MAP2K5
MAP2K6
MAP3K11
MAP3K3
MAP3K4
MAP3K6
MAP3K8
MAP4
MAP4K2
MAP4K4
MAP7
MAPK1
MAPK10
MAPK14
MAPK6
MAPK8
MAPK8IP1
MAPK9
MAPKAPK2
MAPKAPK5
MAPRE1
MAPRE3
MARK2
MARK3
MASP2
MATK
MBD1
MBTPS1
MCAM
MCCC1
MCM2
MCM3AP
MCRS1
MDFI
MDH2
MDM1
MDM2
MDM4
ME1
MECP2
MED1
MEF2D
MEIS2
MERTK
MFNG
MGAT1
MGAT2
MGAT3
MGEA5
MGMT
MGST2
MID1
MIF
MKLN1
MKNK2
MLF1
MLF2
MLLT1
MLLT10
MLST8
MLX
MLYCD
MMP15
MMP17
MMP9
MNAT1
MOCS2
MOGS
MOS
MPDU1
MPDZ
MPG
MPP3
MPZL2
MR1
MRAS
MRPL23
MRPL3
MRPL46
MRPL49
MRPS12
MRPS15
MRPS7
MSH2
MSN
MTCH1
MTCH2
MTF2
MTIF2
MTM1
MTX2
MUTYH
MVD
MVP
MXD1
MYBBP1A
MYBPH
MYC
MYH3
MYH7
MYL12A
MYL3
MYL9
MYLK
MYLPF
MYO10
MYO1E
MYO5A
MZF1
NAB1
NAB2
NACA
NAE1
NAGK
NAMPT
NAP1L1
NAP1L4
NARS
NASP
NBN
NCBP1
NCK2
NCKAP1
NCOA1
NCOA2
NCOR1
NCOR2
NCS1
NDEL1
NDFIP1
NDN
NDRG1
NDRG2
NDST2
NDUFA1
NDUFA5
NDUFA7
NDUFB3
NDUFB5
NDUFB6
NDUFB7
NDUFC2
NDUFS1
NDUFS3
NDUFS4
NDUFV1
NEDD8
NEFL
NET1
NEU1
NEUROG3
NF1
NF2
NFATC3
NFE2
NFE2L2
NFIB
NFIC
NFIL3
NFIX
NFKB1
NFKB2
NFKBIA
NFKBIE
NFYA
NFYB
NFYC
NIF3L1
NINJ1
NIPSNAP1
NIT1
NKX2-5
NMB
NMD3
NME3
NME6
NME7
NMI
NMT1
NMT2
NNAT
NNMT
NOP56
NOS1
NOS3
NOTCH2
NOTCH4
NOV
NPAS1
NPC2
NPEPPS
NPL
NPR1
NR0B1
NR1H2
NR2C1
NR2C2
NR2F1
NR2F6
NR3C1
NR4A1
NR4A2
NRP1
NSD1
NSF
NT5E
NTHL1
NTN1
NTRK2
NTRK3
NUBP1
NUDC
NUDT1
NUMB
NUP107
NUP50
NUP88
NVL
NXT1
OAT
ODC1
OGDH
OGT
OLFM1
OLR1
OPRL1
ORC4
ORC5
ORC6
OS9
OSBP
OSTF1
OXT
P2RY2
P4HA2
PABPC4
PABPN1
PAFAH1B2
PAFAH1B3
PALM
PAM
PAPSS1
PAPSS2
PARD3
PARD6A
PARK7
PARP1
PAWR
PAX4
PAX6
PAX8
PBX1
PBX2
PBX3
PC
PCBD1
PCCB
PCK2
PCM1
PCNA
PCNP
PCOLCE
PCSK2
PCSK5
PCSK6
PCSK7
PCTP
PCYOX1
PCYT1A
PDAP1
PDCD4
PDE1A
PDE1B
PDE4B
PDE6B
PDE6D
PDE9A
PDGFRA
PDIA4
PDIA5
PDK3
PDK4
PDPK1
PDPN
PEA15
PEF1
PEPD
PER1
PER2
PER3
PEX11A
PEX13
PEX14
PEX2
PEX5
PEX6
PEX7
PFDN1
PFDN5
PFDN6
PFKFB2
PFKFB3
PFKL
PFKM
PFN1
PGAM2
PGF
PGK1
PGLS
PGM1
PGRMC1
PGRMC2
PHB2
PHC1
PHC2
PHF1
PHGDH
PHKB
PHLDA1
PHLDA2
PHLDA3
PHYH
PIAS2
PIAS3
PICK1
PIGA
PIGQ
PIGT
PIK3C3
PIM1
PIN1
PIP4K2A
PIP5K1B
PITPNA
PITPNB
PITPNM1
PITX3
PKIA
PKIG
PKP3
PLA2G5
PLA2G6
PLAA
PLAT
PLAU
PLCD1
PLCG1
PLCG2
PLD1
PLD3
PLEC
PLEKHA1
PLIN2
PLK1
PLOD3
PLP2
PLS3
PLSCR1
PLXNA2
PMM1
PMP22
PMPCB
PNKP
PNN
PNO1
PNRC1
POLA1
POLD1
POLD4
POLG
POLG2
POLM
POLR1E
POLR2B
POLR2D
POLR2F
POLR2G
POLR3D
POLRMT
POMC
POMZP3
PON2
POP4
POU2F1
POU3F2
POU3F3
POU3F4
PPA1
PPAN
PPARA
PPARD
PPARGC1A
PPAT
PPIB
PPIC
PPIF
PPM1A
PPM1B
PPM1G
PPOX
PPP1CB
PPP1R1A
PPP1R2
PPP1R7
PPP2CA
PPP2CB
PPP2R1A
PPP2R1B
PPP2R2A
PPP2R5A
PPP3CA
PPP3CB
PPP6C
PPT1
PQBP1
PRC1
PRCC
PRDX3
PRDX6
PREP
PRIM2
PRKACA
PRKACB
PRKAG1
PRKAR2A
PRKCA
PRKCB
PRKCD
PRKCE
PRKCH
PRKCI
PRKCQ
PRKCSH
PRL
PRMT5
PRNP
PROCR
PROS1
PROSC
PRPF4B
PRPF8
PRPH
PRPS1
PRPSAP1
PRPSAP2
PRSS23
PSAP
PSEN1
PSEN2
PSIP1
PSMA1
PSMA2
PSMA3
PSMA4
PSMA5
PSMB1
PSMB10
PSMB2
PSMB3
PSMB4
PSMB5
PSMB7
PSMB8
PSMC2
PSMC3
PSMC3IP
PSMD1
PSMD11
PSMD12
PSMD13
PSMD2
PSMD3
PSMD4
PSMD5
PSMD8
PSMD9
PSME1
PSMG1
PSMG2
PSPH
PSPN
PSTPIP1
PTAFR
PTDSS2
PTEN
PTH1R
PTK2
PTK2B
PTN
PTOV1
PTP4A3
PTPN1
PTPN11
PTPN12
PTPN18
PTPN2
PTPN21
PTPN6
PTPRC
PTPRCAP
PTPRE
PTPRF
PTPRN2
PTS
PTTG1IP
PUM2
PUS1
PVALB
PXMP2
PXN
PYGB
PYGM
QDPR
QSOX1
RAB11A
RAB14
RAB1A
RAB23
RAB28
RAB2A
RAB31
RAB33A
RAB3D
RAB3IL1
RAB4A
RAB4B
RAB5A
RAB5B
RAB5C
RAB8A
RAB9A
RABEP1
RABEPK
RABGGTA
RABGGTB
RAC1
RAC2
RAD17
RAD21
RAD23A
RAD23B
RAD50
RAD51
RAD52
RAF1
RALA
RALBP1
RALY
RAMP3
RAN
RAP1GAP
RAP1GDS1
RAP2A
RAP2B
RAPGEF4
RAPSN
RARA
RARS
RASAL1
RASSF1
RB1
RBBP7
RBCK1
RBFOX2
RBKS
RBL2
RBM17
RBM6
RBMS1
RBMS2
RBP1
RC3H2
RCE1
RCN1
RCN2
RDX
RECK
RECQL5
RELA
REPIN1
RER1
RERE
REST
REV3L
RFC1
RFC2
RFC4
RFC5
RGL2
RGN
RGS10
RGS19
RGS2
RGS3
RGS4
RGS5
RHO
RHOA
RHOB
RHOC
RHOG
RHOH
RING1
RIOK3
RIPK1
RIT1
RLBP1
RND2
RNF114
RNF141
RNF19A
RNF2
RNF4
RNF6
RNF7
RNF8
RNGTT
RNH1
RNPS1
ROCK1
ROCK2
RPA1
RPA2
RPL10
RPL14
RPL15
RPL18
RPL22
RPL31
RPL35
RPL5
RPLP0
RPN1
RPP14
RPS11
RPS14
RPS16
RPS24
RPS25
RPS6KA2
RPS6KB1
RPS6KC1
RRAD
RRAGA
RRAGC
RRAGD
RRAS
RRN3
RRN3P1
RRP9
RSL24D1
RTN1
RTN2
RTN3
RTN4
RUNDC3A
RUNX1
RUNX1T1
RUVBL1
RXRA
RXRB
RYK
S100A13
S100A6
S1PR1
SAP30BP
SAR1B
SARDH
SARS
SART1
SART3
SAT1
SATB1
SCAMP1
SCAMP2
SCAMP3
SCAND1
SCARB1
SCARB2
SCG3
SCG5
SCMH1
SCN8A
SCN9A
SCP2
SCPEP1
SCRG1
SDC1
SDC4
SDCBP
SDCCAG3
SDF2
SDF4
SDHB
SDHD
SEC11A
SEC14L1
SEC14L2
SEC22B
SEC23A
SEC24B
SEC61A1
SEC62
SEC63
SEMA3B
SEMA4A
SEMA4F
SEMA6B
SEMA6C
SENP3
2015-09-01
SEPHS1
SEPHS2
2007-09-01
2009-09-01
SERINC3
SERP1
SERPINA5
SERPINA6
SERPINB1
SERPINB6
SERPINB9
SERPINE2
SERPINF1
SERPINI1
SET
SETD4
SEZ6L
SF3A1
SF3A3
SF3B1
SF3B2
SF3B3
SFTPC
SGK1
SGPL1
SGTA
SH2D2A
SH3BGRL
SH3BGRL3
SH3BP2
SH3BP5
SH3GL2
SH3GL3
SHC1
SHC3
SHOC2
SIAH1
SIGMAR1
SIPA1
SIRPA
SIRT2
SIVA1
SIX1
SKP1
SLA
SLC10A3
SLC11A2
SLC12A5
SLC16A1
SLC19A1
SLC1A1
SLC1A2
SLC1A4
SLC20A1
SLC22A17
SLC22A5
SLC23A2
SLC25A11
SLC25A15
SLC25A20
SLC25A3
SLC27A5
SLC29A1
SLC2A1
SLC2A5
SLC2A8
SLC31A1
SLC35A1
SLC35B1
SLC37A4
SLC38A2
SLC39A1
SLC3A2
SLC4A1
SLC4A3
SLC4A7
SLC5A6
SLC6A1
SLC6A12
SLC6A13
SLC6A3
SLC6A8
SLC7A1
SLC7A11
SLC7A6
SLC7A8
SLC8A1
SLC9A3R1
SLC9A3R2
SMAD1
SMAD2
SMAD3
SMAD4
SMAD5
SMARCA4
SMARCA5
SMARCC1
SMARCD1
SMC3
SMO
SMPD1
SMTN
SNAP25
SNAPC3
SNCA
SNCB
SND1
SNN
SNRNP40
SNRPB2
SNRPD1
SNTA1
SNX1
SNX10
SNX2
SNX4
SNX6
SOCS3
SOD1
SOD2
SOD3
SORBS3
SOS2
SOX10
SOX11
SOX13
SOX17
SOX18
SPA17
SPAG5
SPARC
SPARCL1
SPEG
SPHK1
SPHK2
SPINT2
[truncated: 373 more rows]

## Sheet: 2310 genes over PD+AD+Tumor stu
The 2310 genes shared between the 33 Parkinson's disease studies and the 9 other brain diseases
ANXA4
CASP1
CHI3L1
NTRK2
SYNGR1
GFAP
FOS
SCN8A
VAMP8
ABCA1
PLP2
ALDH3A2
PRC1
LOXL1
SQSTM1
INHBA
APC2
PDGFRA
PMM1
STIP1
BCAT2
NFIB
PEX7
CD14
MLF1
ICA1
LGALS1
TNF
SDCBP
2009-09-01
CD44
CEBPG
LLGL2
ZFP36L1
WNT4
BID
PRKCA
NF2
HTR4
BCL2
G0S2
SFTPC
TPD52
GAS7
GRIN1
SLC4A7
ATP6V1A
UNC93B1
TRAF3
EHMT2
HPS1
SMAD5
SPTBN1
FOLR1
TIAM1
FBLN1
F3
RIOK3
PQBP1
ANKH
CASP6
TWF1
SLC19A1
MID1
SQRDL
PDE6B
LPL
IFITM3
IQGAP1
GPX1
CPT2
ITGB4
TWIST1
RGS4
SMPD1
BLZF1
AKT2
SMC3
CFD
GPR162
YWHAZ
DNPEP
RABEP1
PIN1
SLC9A3R2
MASP2
MGEA5
RAD23A
ADAM15
CRHR2
SIPA1
PSEN2
IL6ST
FLII
MARK2
TAF1C
HS3ST1
INVS
SERPINF1
VPS41
STAG3
CD74
RAPSN
NR4A2
CLIC4
DNAJA2
EIF1AX
TOLLIP
CRYZ
PTTG1IP
HNRNPU
MAPK9
C1QA
GAD1
ING4
EFNA5
SH3GL3
AQP1
BCL2L1
XPC
CAD
PIAS2
PROSC
PCYOX1
MRPS12
SUMO1
SEC61A1
ACOX1
JUN
NR2C1
RGS5
MAPRE3
GOSR2
UCHL5
NFE2
HPN
RAP2B
CMKLR1
GNA12
MED1
UMPS
TYMS
SQLE
RARA
PNO1
USP1
RPS6KB1
YWHAB
FCGRT
ELL
MTM1
TLE1
MRPS15
SCARB2
USO1
ITPR2
SMO
PRDX3
KLF4
PDE1B
TPR
ARPP19
API5
CSNK1A1
ARFRP1
CITED2
PSMB1
DLG1
ICAM2
SLC7A1
PLD3
FNTB
ATXN1
FAP
MOCS2
HS2ST1
FAM65B
HDAC3
F5
EPAS1
PTPN11
FDXR
RUNX1
CYR61
TFPI
KPNB1
TINAGL1
ANXA11
MDM2
ADCY8
CA12
ATP1B3
KLC1
MAN2A1
ALB
CLDN3
GFRA2
HSPH1
PAX4
C3AR1
AKAP1
GPHN
SMARCA4
CTTN
ITGAM
PER1
PARD3
DUSP1
KRT8
RNGTT
MAPKAPK2
KDM5B
DIO2
EGR1
ACTR3
CLCN4
HBS1L
COQ7
KHDRBS1
PPP1R7
EMP3
SYT1
WIPF1
VPS45
ARL4D
STAT3
LY86
LYPLA1
CSRP2
CIITA
KIF3C
CPNE3
MAFF
APRT
SEC63
PLXNA2
SIRPA
DUSP6
PAPSS2
NFIX
GNB5
RCN2
GCDH
CTSB
CA4
TTC1
PPAT
KIF5B
SERPINA6
CACNA1G
SCAMP1
CD22
RABGGTB
MAP7
MCCC1
NCOR1
NTRK3
ARL1
LRPAP1
RHOH
LCK
EEA1
TNFRSF1A
LIMK2
EID1
C1QB
APP
CALU
AP1S1
CRK
UTRN
PHLDA1
GLG1
PPIF
CACNA1C
PRKACB
TTC3
ITPR1
GNAI2
PPARA
FOXO3
2015-09-01
RAP2A
ARL6IP5
SLC27A5
CLN8
COL1A1
XIAP
TOP1
PRKCB
ALAD
LDLR
GM2A
SNRPD1
ST3GAL2
AKAP8L
FDX1
FGFR2
SUB1
AXL
EMD
POLR2D
NDUFA5
TCF4
HNRNPL
TPP1
HSPA9
YTHDC1
AIF1
PGRMC1
TSC2
ACR
AGFG1
ITGB5
SNX1
RBL2
RNPS1
SLC7A8
POU3F3
FCER1G
IDH3A
TGFB2
KCNJ12
PLA2G6
PTEN
SDC4
SLC29A1
ITGA7
HSP90B1
PSMC3
HSPB1
RRN3
ARID3A
IL1B
SAP30BP
RRAS
CRAT
PUS1
TUBB
MRPL3
SART3
RBFOX2
HR
EBP
SIGMAR1
DNMT3A
GSN
ATP2A2
NBN
SH3BP2
PEX5
WDR13
IGF1R
PPP2R1A
GADD45G
MAP1B
NDUFB6
CASP4
TLE3
INPP4A
MAF
UBE2I
MYO5A
TRADD
CTGF
DLG4
LRP6
GRM8
RERE
APOE
IL17RA
NF1
CACNB2
TMEM50B
CTNNBIP1
CAPN3
FAS
DDC
RAD23B
NPEPPS
PYGM
ROCK2
KALRN
MAPK14
NEFL
MAP2K5
XPNPEP1
VASP
PSMC2
RXRB
TM7SF3
GRN
PBX2
TNPO1
RFC2
HSPA2
MTF2
TEF
RBMS2
IVD
FABP3
DNAJA1
ORC6
PTPRCAP
FKBP1A
DNAJB1
BCL10
IRF7
GRSF1
TH
CCNG2
PDCD4
ERLIN1
ABCC6
DLK1
CHERP
FGD1
AP2M1
B3GALT4
MAP3K3
MYH7
RYK
CYB561
SMAD1
ABCC8
CASP3
TMX1
NFYB
CCL4
EMCN
HTR5A
P2RY2
SIVA1
PLD1
GTF2I
B4GALT1
NME3
BCAT1
MLLT1
HNRNPD
F2RL2
CDC5L
APPBP2
NDUFA1
TGM2
FGF1
WRNIP1
TPBG
AASS
TMEM5
SNCA
RND2
GPR12
MCAM
PLA2G5
PRKCI
MR1
ARIH1
USP7
RTN4
SLC7A11
JTB
CNOT7
GALE
FOXA2
LPA
ADRA1B
RBKS
PTPRF
PAX8
ZBTB7A
UMOD
LIMK1
CTBP1
AK2
MMP15
MAPK8
KCNJ8
RAD50
CD7
ING1
NMT1
ATP2A3
AKAP8
APC
S100A13
BGN
NDUFB3
LUC7L3
GOSR1
USP25
RIPK1
RAB23
ERCC1
RBCK1
SEC14L1
PTK2
BNIP1
LYN
DDX21
PSMD9
PVALB
ARHGEF3
PTK2B
CNOT8
HDLBP
PGF
B3GALNT1
TNK2
YY1
FRZB
HLA-DRB1
VAPB
KCNQ2
ID3
PLCD1
CDK16
RRP9
ASAH1
ARFGAP2
BCAP29
LMO4
ATP1B2
RHO
LTB
NEUROG3
KLF13
TIA1
TINF2
ANXA5
GNA11
GTF2F1
FECH
ASGR1
GTPBP2
EDN1
SOX13
TOB1
ST3GAL6
NARS
NUMB
NT5E
TIAL1
EYA3
MAPK10
CRYL1
RPL31
PRPF4B
SLC37A4
ISG15
NUBP1
RAB4A
RDX
ARSA
SUGP2
SERPINB9
HEXA
SGK1
CAPG
CCND2
RGS10
UBAP2
POLR2F
CHAF1B
IL10
ID2
MAN2B1
IL27RA
PCSK2
PROCR
PTPRN2
USP14
FGF12
ELAC2
ECE1
RGS3
PPOX
PSMB7
CYB5R4
IDE
EXOSC7
HBEGF
FLOT1
CX3CL1
ZFR
CASP8
KLF12
CFLAR
FLI1
EIF4EBP2
SLC2A5
CDKN1A
ETFDH
HSPB2
HNRNPK
DPF2
EPHB3
CLTA
SPP1
HNF1A
PPP1CB
AP3D1
DAB2
SNN
VAMP2
MYO10
SDCCAG3
TBL1X
DOK1
MAPK1
PTPRC
BATF
BNIP3
PLK1
EIF4H
ARHGEF2
OGT
PLIN2
CIZ1
CDKN2C
DNAJB9
GRB10
TK2
PHLDA2
HNRNPM
CACNB3
TIMP1
DHX9
UBE2B
EIF3A
HIPK2
ADK
HARS
EPRS
PEX6
TGFA
CD40
TYROBP
VIM
DNAJB6
CAPZB
GTF3C5
EEF1D
ATP5C1
FBXW2
TRIM25
PDE9A
ZBTB17
FABP7
FHL2
PRKCH
WNK1
TAPBP
CBFB
CYBB
PPAN
PKIA
PAM
NPR1
ARNT
PGRMC2
HNRNPR
PSMD5
AMPD3
CGGBP1
PREP
FOXA1
ARL2BP
OLFM1
CBX3
AZIN1
DKK3
LIFR
GSS
CKB
MAP4K2
LCAT
TNXB
COPS8
WWTR1
NDUFB7
CHKA
TRMT2A
SOX11
RB1
PIGT
HLTF
PCK2
GSTM5
ATF2
MYC
RSL24D1
FADS1
ICAM1
PRKCD
LETM1
CXCR4
COMT
SCARB1
DUSP12
FAM189B
PROS1
ACTN1
VRK3
CCNI
FDPS
NDRG2
CASP9
RAD51
GPX2
RNF19A
PPP3CA
EIF2AK3
CAMK2B
SERINC3
SNX6
JAK2
KCNJ5
SEMA4A
NMB
CACNA1B
RPA1
NUDC
ANAPC5
NXT1
MAD2L1
IVNS1ABP
TPT1
ZFX
INPPL1
BLVRA
KIF5A
PER3
PRKCQ
DNAJC8
CRLF1
SEC23A
NOV
AZGP1
ST6GALNAC2
NRP1
GRK6
BATF3
IDH1
AGER
IGFBP5
PCM1
NCOA1
EFNB3
NR2F6
IL10RA
TNFRSF4
TSPAN5
CLOCK
HSPD1
PARD6A
ABCB8
COTL1
ABCE1
ASCL1
PIP5K1B
SOX10
ATG7
NCKAP1
FNTA
NDUFA7
PGLS
WDR1
HTR7
HP
GLUD1
FKBP2
GDAP1
CHGA
IPO4
EIF4B
VEGFC
STAG1
GNAS
PTPN12
BECN1
MAP2
ARHGAP5
MBTPS1
POMZP3
MAP3K8
GRIA2
CDH1
TGFB1
TSPAN7
CBR3
SLC35B1
DAO
NAB2
PER2
MVD
COPE
NUP50
DPP3
UPP1
PLAA
NIF3L1
FXR2
REPIN1
RER1
FOLR2
ACVR1
SLC2A8
CYP21A2
YBX1
TTR
DLG3
GAB2
ADAM23
PEF1
ERF
OGDH
TROVE2
KCND2
NIT1
ANGPT2
ME1
IRAK1
BUB3
DNAJA3
S100A6
CKS2
MFNG
SLC23A2
TCOF1
HEPH
SMARCC1
ST7
THOP1
SCAMP2
AHCY
IGF2R
TSTA3
CASP2
ANAPC2
STX6
PSPH
GADD45A
GDF11
NR3C1
FH
HMOX2
ACTL6B
FZD1
PRIM2
MDM1
MAN1A2
CTSC
IL6R
SSPN
ZNF148
PHYH
ACTN2
UBE2N
RXRA
ARF6
NOTCH2
KLF6
AHCYL1
CH25H
FHL1
CAPN7
SF3B2
STAT4
CNOT2
PRPH
CDC16
SF3B3
GLI2
TERF1
BRD8
CSNK1G2
MAP4
UGCG
CTNND2
PSTPIP1
LMNA
SYK
FES
CTBP2
ITM2B
HES1
GNA15
VCAN
WNT5A
POLG
EIF2S1
PPARGC1A
COX6A2
PPP2R1B
PDAP1
HIBCH
RFC4
NMT2
STARD7
SPTLC1
OS9
RC3H2
OLR1
IMPA1
SEPHS1
AEBP1
GPX3
DNAJB5
EPHX2
LPAR1
NIPSNAP1
ADAMTS1
TGFBI
MGAT3
DSCR3
KLF9
FEZ1
RAB1A
CANX
HSP90AB1
CTSS
VAMP3
PEA15
LITAF
KCNC1
PEX11A
LOX
SH3BGRL
TJP1
GRIK1
CRHR1
RFC5
STK39
POLR3D
ANXA3
UBE2V2
TSPO
BMPR1A
RPS16
SRSF3
RBMS1
SLC6A8
UBFD1
MZF1
NPC2
PCSK6
REST
NFIC
SCRG1
CLNS1A
MAEA
CDC42EP4
ADAM11
PCOLCE
UBTF
SLC25A11
ACVRL1
THRA
NDUFC2
ELL2
HTATIP2
EIF2AK1
PFKFB2
ATF6
TNFRSF21
PPP1R1A
ERBB4
TIMM8A
EEF1A1
GCLC
IPO7
HIF3A
KCNH2
LGALS3
TBXA2R
DEGS1
LPP
BTF3
GRID2
RAB2A
LCP1
NUDT1
DGKA
PDK3
UCP3
IDH3B
RRAD
NOS3
HYOU1
CLPX
CDC37
SDC1
CAP1
LSR
ABCG1
GDNF
HNRNPA2B1
RUNX1T1
VPS26A
TFF3
GADD45B
PGM1
BAIAP2
MAP3K4
ANGPTL4
NASP
FEZ2
CAMLG
SET
VAV2
GPSM3
ZMYND11
NCBP1
UBA7
WNT5B
TCF12
SNCB
PLCG1
MGST2
ADH1C
H6PD
NPAS1
NINJ1
NFKBIA
RAP1GAP
SOD2
PPARD
GNB1
PTN
GRIN2C
SLC2A1
NNMT
MAP1LC3B
ERGIC3
MRAS
MARK3
CCT3
DPYSL3
TRIB3
CXCL2
VPS28
JAK3
RPLP0
ATP7B
PHKB
MAG
PBX3
SLC1A1
RPL18
SARDH
PMPCB
DPM1
PSMA2
RPA2
SLC20A1
ST6GAL1
SLC38A2
AZI2
LANCL1
ATP6V1C1
MAPK8IP1
SMAD2
ZNF354A
SLC1A4
AP1G1
SLC9A3R1
FLOT2
ATG12
CX3CR1
PSIP1
RALY
PDPN
PDIA5
KCNMA1
P4HA2
B2M
RBP1
PRKCE
EIF5
SEZ6L
MCM3AP
SMTN
HSD17B10
POLD4
SHC1
WWP2
SSR1
CD83
SOD1
UBL3
TRAF4
CBX5
SENP3
ZKSCAN5
ANKRD2
CCT6A
MOGS
CTRB2
TPP2
CLEC11A
BTG1
IRF5
DYRK1A
SPARC
RTN2
FLNB
EMP1
FABP1
VEGFA
HADHB
UBXN8
NME7
DDX24
CCT2
AQP2
PSEN1
IL18BP
BRD3
GNAO1
PCSK5
ZMYND8
TRAPPC3
PSMD4
FAH
SLC5A6
FMR1
TRAIP
ACTR2
RAB33A
STK25
ARF3
SSR4
IL1RAP
TNNI3
EIF2B2
ERCC3
GYG1
RFC1
TAX1BP1
RLBP1
ISCA1
KLF2
SEC22B
KLKB1
TCEA2
TAF6
FUT9
IGFBP2
ATP6AP2
OSBP
SMAD3
RAD52
PPP2CB
ACTR1A
PFDN1
ACSL1
LUC7L
CR2
NAMPT
DDX1
H2AFY
GAL
PAWR
AP1S2
GGCX
PSMB3
OSTF1
HDAC2
TPST2
NACA
ALCAM
TM9SF2
RTN1
SART1
PBX1
AANAT
PRPS1
TRAPPC10
TAGLN2
JUNB
KCNAB2
KCNB1
NAP1L1
GUK1
DNM1L
TAOK3
CSNK2A1
MPDZ
PTPN1
DEDD
SSR2
PPM1A
SERPINE2
ROCK1
SHC3
THRAP3
VLDLR
SRPK2
RNF6
RECQL5
CSE1L
BARD1
TSPAN3
PRNP
GALT
KDELR1
SNTA1
SH2D2A
SEMA4F
TGFBR2
SH3BGRL3
SMARCD1
RAB11A
POLA1
HSP90AA1
PPIC
PNN
RAB28
RGS2
DHCR7
ALDOA
CAPN1
HIVEP3
CD2BP2
CIB1
BCAN
CEBPB
BCKDK
ST3GAL1
PKIG
ATP5D
RAB4B
STIM1
SLC16A1
SARS
ATOX1
ENPP1
NCOA2
SNAP25
LAPTM4B
SMARCA5
SKP1
CADPS
POLG2
CYB5A
MLLT10
STXBP1
CIB2
VAMP4
WBP4
CTDP1
DECR1
ARNTL
XRCC6
CACYBP
DDR1
PDE4B
PDIA4
NDFIP1
BNIP2
PEX13
KCNQ1
RAB8A
MAP2K6
GABRA1
ZW10
PSMA3
PTH1R
CXCL12
PLAT
NR0B1
HSD17B11
PTOV1
EZH1
UTP3
NNAT
GNAQ
B4GALT6
SRSF11
GPR19
ATP5L
MLX
MECP2
PRKCSH
TGFB3
SYT5
KIF5C
ATXN10
SEMA3B
ARRB1
PHF1
SEC62
GTF2B
DRD2
RARS
CHST3
STMN2
TRAM1
TCIRG1
IRF3
CACNG2
INPP5D
PON2
SLC11A2
PXN
COPS5
POLM
INPP5A
NR2C2
QDPR
RPP14
MPZL2
TFPT
TIMELESS
TSN
INHBC
PAFAH1B2
PSMD1
CELF2
MEF2D
CLCN3
SUCLA2
ACTB
ADSS
GGA1
F12
ACYP1
MSH2
ATP7A
RRAGD
SATB1
POLRMT
INS
EEF1A2
EIF4E
FABP6
DYNLT3
ELOVL5
ST8SIA1
ETHE1
CHORDC1
MPDU1
PPP1R2
EXTL3
GATA2
CFL1
MAP2K2
ALDH9A1
CD82
SLC39A1
SLC22A17
CARHSP1
RPS6KA2
ID1
MLF2
EPS15
TXNIP
LTBR
AFF4
RNF141
PSMB10
TESK1
RECK
LAPTM4A
NET1
IKZF2
MAOA
PITPNM1
BRE
PARK7
COPZ2
KCNA4
RHOC
MLST8
SNRPB2
TAX1BP3
ATP6V1D
ATF3
SLC7A6
DDX56
TYRO3
MERTK
LSM4
RNF114
FOXO4
PSAP
CLIC1
ATP2C1
ERBB3
MAGED1
MGAT1
SDF4
TFRC
ETFA
ACY1
CMAS
SSB
RCN1
SEPHS2
UBE2L6
PXMP2
ITGB1BP1
GRHPR
ELAVL3
GLTP
SLC1A2
PNKP
POLR1E
MAFB
ZFAND6
SLC8A1
MRPL49
TAL1
CD4
DPP6
RAB5C
RING1
AK4
GOLGA3
RELA
IRF9
TOMM40
EMP2
MAP2K4
UFD1L
SNRNP40
UBE2G1
LASP1
ORC5
CASP7
PNRC1
NCS1
MYLK
STX2
BLCAP
MAFG
RAB9A
ABI1
LAMC1
GMCL1
SSTR2
KRT19
BTG3
FMOD
UBE2K
PCNA
STX8
NMD3
RAB14
NEDD8
NAB1
PLSCR1
CTNNA1
GLRX
ACO1
THBD
FLNA
NUP88
CCK
B4GALT3
CADM1
S1PR1
FBN1
CSNK1D
BAG3
PDE6D
FEN1
NFYA
PSMB8
BCL2L11
IARS
MGAT2
HERC2
MMP17
ORC4
TMEM147
PRKACA
PSMA1
WARS
HEY1
ST8SIA2
ARHGDIG
WDR46
IGFBP6
POLD1
LMO7
SRC
TIMM44
ARPC5
DPYSL4
FYN
POP4
DDX5
CTNNAL1
RAPGEF4
KIF3B
ANGPTL2
USP4
MPP3
RALBP1
DFFA
MKLN1
ANXA6
GDF15
LAMP2
BTG2
ADD1
SLC6A13
FXYD5
SOX17
SOCS3
TRPV2
ZNF143
TEK
SUMO3
C21orf33
SOS2
PTPN21
ITSN1
DEAF1
HSD11B1
PFDN5
UBAP1
MXD1
HIVEP1
RASSF1
USF2
IFNGR2
UBAC1
CYP11A1
BCL7C
ST13
EIF2B1
CD37
ALDH18A1
LIMA1
EIF4G3
SLC6A3
RPL14
BCKDHB
TXNL1
CUTA
ECM1
PSMB4
ALPL
APOC2
MBD1
CEBPA
STARD3
CAPN2
STAU1
DDOST
SEC24B
COPS4
PDPK1
TXN2
SCG5
RAN
ZFP36
IRS1
GCLM
SAR1B
FKBP5
MAPRE1
BAG1
TULP4
MAP3K6
SRSF6
CRABP1
PITPNB
EPCAM
DNM2
ETFB
PGAM2
UBXN6
PRCC
SIRT2
CYP1B1
SGTA
RPL22
SPOP
SCAMP3
RPS11
MTCH2
THY1
BMP6
BAD
HMGCR
PEX14
SDHD
VPS72
TAGLN
GRIA3
MAFK
GNL2
PSMD3
CACNA2D3
E2F1
BET1
CDK9
FGF9
LAMB3
IFIH1
RAD21
ULK1
PITPNA
HSD17B12
ALDH1A3
AMH
RGS19
MOS
CREM
HYAL2
SNX2
SEMA6B
SUPT5H
EIF4A1
ANXA2
SLA
GJA4
GLTSCR2
SERPINA5
LHB
IL1R2
AAAS
ERP29
NDRG1
SNX10
SDHB
NR1H2
GUSB
HAT1
PAX6
UGP2
FGF3
PSMB2
CFH
WISP2
NAE1
PLEKHA1
PFKFB3
ENTPD2
CACNA1A
TCEB3
MAN2C1
RAB31
RNF4
PCYT1A
DVL3
FGL2
SUCLG1
ZNF207
TGIF1
CDKN1B
PTP4A3
PCSK7
PRDX6
UBE2D3
PRMT5
MAGED2
DAP
IGFBP3
MYL9
JUP
NUP107
GNL1
EPN1
TIMM10
CELA2B
SEMA6C
RABGGTA
HSBP1
AP2S1
MLYCD
GAP43
SLC25A20
ZDHHC3
ACO2
TAF11
GSTM1
RALA
TFCP2
NFKB2
HTATSF1
PDK4
MPG
TPPP3
MRPL23
TXNDC9
APBA2
AQP4
PSMB5
CD8B
ST3GAL4
MKNK2
NR4A1
DBN1
CBFA2T3
POU2F1
MNAT1
HSPA14
SOX18
TRAP1
GMFB
VPS4B
SNX4
PSMD12
ARHGEF7
GEM
MAL
PTS
FAM117A
TUFM
PPIB
ECH1
TSPAN12
SEC11A
TRAFD1
PGK1
CXXC1
C1QL1
SPA17
ETS2
ACSL5
EFNA1
BAX
SETD4
EDF1
RTN3
DNASE1L1
PLEC
ADARB1
PRPSAP1
ATP5J
ATP6V1E1
PSME1
DCTN1
PIM1
CUL2
SSBP1
PPA1
CMPK1
TIE1
SF3A1
MCRS1
RPS6KC1
SLC6A1
ADAR
FUCA1
SCG3
IL4R
UQCRC1
SRP19
POMC
NFYC
DAB1
CACNA1E
GABRB1
VDAC1
VRK1
ADRM1
PFKL
NEU1
VCP
FZD4
SLC4A3
PPM1B
NOS1
RAB3D
PSMD11
RPS24
IL1R1
BLOC1S1
BPHL
TARS
SPTBN2
TSC22D1
GALK1
TSPAN6
UBE2E3
MEIS2
GPD2
BOK
SLC6A12
PEX2
SPR
CDC123
PFKM
TNNI1
PHC2
ACTA1
UGT8
RPS14
MDM4
TMEM11
UBA2
PPM1G
GSK3A
AES
GLRX3
PPP6C
DBT
H2AFZ
PLCG2
BHLHE40
NMI
RAF1
DDX6
NDUFS4
RAB5A
CIAO1
AGT
PPP2CA
DRG1
MMP9
TRIP12
TMBIM1
KPNA4
CHRNB2
YTHDF2
RAD17
AKAP7
SLC12A5
USP39
IL13RA2
PIAS3
ARHGEF1
IER2
PLS3
NKX2-5
SRPK1
AIMP1
KIT
VAV1
KLF3
CYBA
SRSF2
DUSP8
RAB5B
PEPD
KCNJ2
UBE2M
SH3BP5
ANAPC1
COX4I1
AIFM1
IDH3G
COPS6
RIT1
PMP22
FIBP
POLR2G
TBK1
HEBP1
PSMG1
ACAA2
LSM3
CORO1C
BTRC
PCTP
CHFR
STT3A
IL6
RGL2
PCNP
FAF1
FBXW4
STAR
XPA
AUH
NPL
SRPX
CST3
HMOX1
MYLPF
TERF2IP
PCCB
MDH2
STK11
PABPN1
ELAVL1
APBB1
MCM2
SPHK2
KCNMB1
NFE2L2
GHITM
AKTIP
POU3F4
OPRL1
SIX1
RCE1
VAPA
ZYX
STRN
2007-09-01
ACP2
MSN
SGPL1
RGN
B4GALT2
COL1A2
ENOPH1
ATP6V0E2
SYNPO
NFKB1
RAC2
ZMYM4
AKR7A2
EIF4A2
VEGFB
IFT27
ZNHIT2
RPS25
ETF1
SND1
GFPT2
ASH2L
PARP1
PTPN18
EIF3K
RUNDC3A
EZH2
TIMP2
TBXAS1
SNAPC3
SLC22A5
PIP4K2A
VDAC3
ARCN1
COPS3
EEF2
TALDO1
KCNN4
WFS1
UROD
GRIN2A
MIF
CHD1
PRL
KCNC3
PRPF8
CIRBP
MYO1E
MAP4K4
XRCC5
PRPSAP2
ABCC5
ENO3
MATK
PLOD3
TSPAN8
FBP1
NDUFS3
AKR1B1
HP1BP3
PSMD13
PPT1
UNG
SRPK3
SEC14L2
PRKAR2A
TNNC2
PHGDH
NSF
HSPBP1
SERP1
DCAF11
AR
RAB3IL1
HPRT1
CCT4
FANCC
EIF3D
CA8
CKAP4
CSRP1
BSG
SH3GL2
OXT
TCP1
DPYSL2
CHRNB1
NAP1L4
EXOSC5
KAT2A
STAT6
SHOC2
BIRC2
NFKBIE
NOP56
PTDSS2
SORBS3
LAP3
ADM
SCP2
RHOA
PLAU
[truncated: 311 more rows]

## Sheet: Union of top 10 genes+AD,tumor
Union of top 10 genes across all 33 studies plus Alzheimer's disease and tumor studies, used for heatmap; this list is given in the order that corresponds to the rows of the heatmap in Additional file 7.
VIM
TGFBI
IGFBP3
ABCA1
ANGPT2
CTSC
CD74
GPX3
CCL4
CASP1
VAMP8
LGALS1
CAV1
C1QB
CD14
CP
NNMT
ANXA1
CD44
CTSS
OLR1
AZGP1
PTPRC
CFH
AQP4
SERPINB1
PRSS23
TMEM176A
VCAN
CASP4
AXL
RAB31
SPP1
PDGFRA
CCND1
IL1RAP
ME1
DUSP6
EGR1
FOS
HCLS1
AIF1
CX3CR1
HLA-DRB1
ITGAM
EEF1D
CXCR4
INHBA
ANXA4
BAG3
GEM
CYR61
DUSP1
JUNB
ZFP36
SGK1
NFKBIA
RC3H2
ST3GAL6
SMAD1
FHL2
ADM
MMP9
HSPB1
TBL1X
SEC14L1
RND2
SPARC
COTL1
ACTN1
HS3ST1
FMOD
GFAP
AGT
ATF3
PIM1
TINF2
IER3
GADD45B
TFPI
CEBPG
BCAT1
IL13RA2
SLC16A1
HSD17B11
PDK3
RABEP1
NAMPT
CRK
GOSR1
SLC4A7
CFLAR
FLNB
GLI2
UBL5
ARNTL
TFRC
ALB
GPX2
RPS16
LTB
GLTSCR2
KLF2
LCK
CXCL2
DPYSL4
LAMB3
BCL2L1
CLTA
KLKB1
AQP1
TYMS
LPP
IDH1
ITGB4
SMAD5
NFIX
MYLK
GUSB
GRIK1
ACTC1
COPE
CYTH3
FOXO3
MLLT10
VEGFC
RAB3IL1
CA2
SLC9A3R2
PHGDH
SLC4A1
JUP
SLC6A13
FEZ2
TRIP12
LAPTM4B
MAP2
MAP1B
CADPS
ZNF148
TCF4
ZFPM2
JAK1
AP1S2
ENC1
YWHAH
TTC3
RCN2
YWHAB
YWHAZ
SMARCA4
SDC1
2009-09-01
CIRBP
DDX6
RPL18
RPS11
UIMC1
PTEN
RAD21
PKIA
PDPK1
RAB1A
PPAT
RIOK3
EIF2AK1
BPGM
FECH
RAD23B
COPS8
PITPNA
PSMB4
PSMB7
PFKFB2
CDH1
NOS1
BCAN
PCBD1
BAX
RXRA
CD4
EPHX1
ATP1B2
IKZF2
SERPINB9
RARA
SLC6A8
MARK2
HTR4
GFRA2
CSRP1
CRLF1
PLEC
SMPD1
PDK4
DNAJB6
ACSL1
SPOCK1
NOV
GJA1
RGS2
GAD1
SNX10
THY1
PPP1R2
TPBG
DLK1
DDC
COL1A2
CA12
LPL
RCN1
MMP15
PRC1
IGFBP2
ELAVL1
MID1
FABP7
MTF2
GAP43
CYP1B1
CH25H
CDKN1A
FKBP5
IL1R2
NFE2L2
TFCP2
MAFF
CHI3L1
MAP3K6
AMH
WNK1
SH2D2A
SLC7A8
SLC6A3
TTR
STMN2
NEFL
SYT1
KIF5C
PVALB
SNAP25
PRKCB
CHGB
FGF9
GABRA1
SLC12A5
TIA1
PAX6
GNAS
HIVEP3
NNAT
SSTR2
TULP4
ANXA3
MAP4K4
SH3GL3
OXT
CAPN3
UGT8
GMFB
CTTN
MAN2A1
SLC11A2
PRKACB
TPD52
BOK
CD22
MAP7
CDKN1B
ARHGAP5
PIP4K2A
TSPAN12
ZFX
IVNS1ABP
NAP1L4
SDHD
XIAP
ST13
KCNB1
SLC6A1
FUT9
ITGB1BP1
PRNP
EIF1AX
SUMO1
EPS15
MAPK10
GHITM
CMAS
TH
NR4A2
CCK
RGS4
PDE1A
SNCA
GABRG2
SERPINI1
TPPP3
SCG5
TAGLN3
PTK2B
SYT5
DRD2
FAM65B
PPARGC1A
HAGH
GABBR1
INPP4A
CA4
ADCYAP1
ACOT7
NSF
SNCB
VAMP2

## Sheet: CTTV PD-associated targets
List of 694 protein targets associated with PD, downloaded from Centre for Therapeutic Target Validation (https://targetvalidation.org/) on 8th March 2016
Targets whose association score came from RNA expression alone were excluded from the initial list of 870 targets, leaving 694 targets.
Target.symbol	Association.score	Genetic.associations	Somatic.mutations	Drugs	Affected.pathways	RNA.expression	Text.mining	Animal.models	total.score	Target.name
DDC	1	NA	NA	1	NA	0.0248	0.0895	NA	1.02475	dopa decarboxylase (aromatic L-amino acid decarboxylase)
SCN1A	1	NA	NA	1	NA	0.0119	NA	NA	1.01188	sodium channel, voltage gated, type I alpha subunit
CHRM3	1	NA	NA	1	NA	0.0109	NA	NA	1.01089	cholinergic receptor, muscarinic 3
SNCA	1	1	NA	NA	NA	0.0099	0.274	NA	1.0099	synuclein, alpha (non A4 component of amyloid precursor)
SCN2A	1	NA	NA	1	NA	0.0098	NA	NA	1.0098	sodium channel, voltage gated, type II alpha subunit
DNAJC6	1	0.997	NA	NA	NA	0.0119	NA	NA	1.00938	DnaJ (Hsp40) homolog, subfamily C, member 6
CHRM1	1	NA	NA	1	NA	NA	NA	NA	1	cholinergic receptor, muscarinic 1
DRD2	1	NA	NA	1	NA	NA	0.107	NA	1	dopamine receptor D2
DRD3	1	NA	NA	1	NA	NA	0.0392	NA	1	dopamine receptor D3
DRD4	1	NA	NA	1	NA	NA	NA	NA	1	dopamine receptor D4
GRIN2A	1	NA	NA	1	NA	NA	0.0774	NA	1	glutamate receptor, ionotropic, N-methyl D-aspartate 2A
GRIN2B	1	NA	NA	1	NA	NA	0.0383	NA	1	glutamate receptor, ionotropic, N-methyl D-aspartate 2B
GRIN3A	1	NA	NA	1	NA	NA	NA	NA	1	glutamate receptor, ionotropic, N-methyl-D-aspartate 3A
GRIN2C	1	NA	NA	1	NA	NA	NA	NA	1	glutamate receptor, ionotropic, N-methyl D-aspartate 2C
GRIN3B	1	NA	NA	1	NA	NA	NA	NA	1	glutamate receptor, ionotropic, N-methyl-D-aspartate 3B
GRIN1	1	NA	NA	1	NA	NA	NA	NA	1	glutamate receptor, ionotropic, N-methyl D-aspartate 1
GRIN2D	1	NA	NA	1	NA	NA	NA	NA	1	glutamate receptor, ionotropic, N-methyl D-aspartate 2D
MAOB	1	NA	NA	1	NA	NA	0.147	NA	1	monoamine oxidase B
SCN3A	1	NA	NA	1	NA	NA	NA	NA	1	sodium channel, voltage gated, type III alpha subunit
SCN9A	1	NA	NA	1	NA	NA	NA	NA	1	sodium channel, voltage gated, type IX alpha subunit
SCN10A	1	NA	NA	1	NA	NA	NA	NA	1	sodium channel, voltage gated, type X alpha subunit
SCN4A	1	NA	NA	1	NA	NA	NA	NA	1	sodium channel, voltage gated, type IV alpha subunit
SCN11A	1	NA	NA	1	NA	NA	NA	NA	1	sodium channel, voltage gated, type XI alpha subunit
SCN5A	1	NA	NA	1	NA	NA	NA	NA	1	sodium channel, voltage gated, type V alpha subunit
SCN8A	1	NA	NA	1	NA	NA	NA	NA	1	sodium channel, voltage gated, type VIII alpha subunit
SCN7A	1	NA	NA	1	NA	NA	NA	NA	1	sodium channel, voltage gated, type VII alpha subunit
SLC6A2	1	NA	NA	1	NA	NA	NA	NA	1	solute carrier family 6 (neurotransmitter transporter), member 2
HRH1	1	NA	NA	1	NA	NA	NA	NA	1	histamine receptor H1
PINK1	1	1	NA	NA	NA	NA	NA	NA	1	PTEN induced putative kinase 1
ACHE	1	NA	NA	1	NA	NA	0.0625	NA	1	acetylcholinesterase (Yt blood group)
DRD1	1	NA	NA	1	NA	NA	0.0444	NA	1	dopamine receptor D1
DRD5	1	NA	NA	1	NA	NA	NA	NA	1	dopamine receptor D5
HTR2C	1	NA	NA	1	NA	NA	NA	NA	1	5-hydroxytryptamine (serotonin) receptor 2C, G protein-coupled
PLA2G6	1	1	NA	NA	NA	NA	0.0438	NA	1	phospholipase A2, group VI (cytosolic, calcium-independent)
PARK7	1	1	NA	NA	NA	NA	0.209	NA	1	parkinson protein 7
COMT	1	NA	NA	1	NA	NA	0.141	NA	1	catechol-O-methyltransferase
FBXO7	1	1	NA	NA	NA	NA	0.0711	NA	1	F-box protein 7
GIGYF2	1	1	NA	NA	NA	NA	0.108	NA	1	GRB10 interacting GYF protein 2
BCHE	1	NA	NA	1	NA	NA	0.0847	NA	1	butyrylcholinesterase
CHRM2	1	NA	NA	1	NA	NA	NA	NA	1	cholinergic receptor, muscarinic 2
LRRK2	0.932	0.694	NA	NA	NA	NA	0.475	NA	0.694364	leucine-rich repeat kinase 2
EIF4G1	0.779	0.735	NA	NA	NA	NA	0.0877	NA	0.735	eukaryotic translation initiation factor 4 gamma, 1
GRIA1	0.71	NA	NA	0.7	NA	NA	0.0194	NA	0.7	glutamate receptor, ionotropic, AMPA 1
GRIA3	0.705	NA	NA	0.7	NA	0.0098	NA	NA	0.7098	glutamate receptor, ionotropic, AMPA 3
GRIA2	0.7	NA	NA	0.7	NA	NA	NA	NA	0.7	glutamate receptor, ionotropic, AMPA 2
ADRB1	0.7	NA	NA	0.7	NA	NA	NA	NA	0.7	adrenoceptor beta 1
GRIA4	0.7	NA	NA	0.7	NA	NA	NA	NA	0.7	glutamate receptor, ionotropic, AMPA 4
BST1	0.613	0.595	NA	NA	NA	NA	0.0369	NA	0.594866	bone marrow stromal cell antigen 1
UCHL1	0.591	0.49	NA	NA	NA	NA	0.201	NA	0.49	ubiquitin carboxyl-terminal esterase L1 (ubiquitin thiolesterase)
VPS35	0.58	0.49	NA	NA	NA	NA	0.18	NA	0.49	VPS35 retromer complex component
ATP13A2	0.548	0.49	NA	NA	NA	NA	0.116	NA	0.49	ATPase type 13A2
HTRA2	0.547	0.49	NA	NA	NA	NA	0.114	NA	0.49	HtrA serine peptidase 2
TMEM175	0.528	0.528	NA	NA	NA	NA	NA	NA	0.527623	transmembrane protein 175
MCCC1	0.514	0.504	NA	NA	NA	NA	0.0192	NA	0.504185	methylcrotonoyl-CoA carboxylase 1 (alpha)
RIT2	0.503	0.497	NA	NA	NA	NA	0.0128	NA	0.496931	Ras-like without CAAX 2
FAM47E	0.497	0.497	NA	NA	NA	NA	NA	NA	0.496931	family with sequence similarity 47, member E
FAM47E-STBD1	0.497	0.497	NA	NA	NA	NA	NA	NA	0.496931	FAM47E-STBD1 readthrough
FAM47E-STBD1	0.497	0.497	NA	NA	NA	NA	NA	NA	0.496931	FAM47E-STBD1 readthrough
SYNJ1	0.496	0.49	NA	NA	NA	NA	0.0124	NA	0.49	synaptojanin 1
GLUD2	0.49	0.49	NA	NA	NA	NA	NA	NA	0.49	glutamate dehydrogenase 2
MT-ND1	0.49	0.49	NA	NA	NA	NA	NA	NA	0.49	mitochondrially encoded NADH dehydrogenase 1
MAPT	0.476	0.403	NA	NA	NA	NA	0.147	NA	0.402623	microtubule-associated protein tau
DGKQ	0.462	0.457	NA	NA	NA	NA	0.0104	NA	0.457031	diacylglycerol kinase, theta 110kDa
NUCKS1	0.444	0.444	NA	NA	NA	NA	NA	NA	0.443638	nuclear casein kinase and cyclin-dependent kinase substrate 1
CCDC62	0.434	0.424	NA	NA	NA	NA	0.0188	NA	0.424386	coiled-coil domain containing 62
WNT3	0.41	0.395	NA	NA	NA	NA	0.0288	NA	0.395368	wingless-type MMTV integration site family, member 3
ACMSD	0.382	0.382	NA	NA	NA	NA	NA	NA	0.382254	aminocarboxymuconate semialdehyde decarboxylase
STK39	0.382	0.382	NA	NA	NA	NA	NA	NA	0.382254	serine threonine kinase 39
NSF	0.348	0.348	NA	NA	NA	NA	NA	NA	0.348214	N-ethylmaleimide-sensitive factor
MMRN1	0.34	0.335	NA	NA	NA	NA	0.0104	NA	0.334821	multimerin 1
HLA-DRA	0.333	0.319	NA	NA	NA	NA	0.028	NA	0.319196	major histocompatibility complex, class II, DR alpha
GCH1	0.33	0.305	NA	NA	NA	NA	0.0506	NA	0.304688	GTP cyclohydrolase 1
SLC2A13	0.326	0.326	NA	NA	NA	NA	NA	NA	0.326451	solute carrier family 2 (facilitated glucose transporter), member 13
DLG2	0.326	0.326	NA	NA	NA	NA	NA	NA	0.326451	discs, large homolog 2 (Drosophila)
VPS13C	0.318	0.318	NA	NA	NA	NA	NA	NA	0.31808	vacuolar protein sorting 13 homolog C (S. cerevisiae)
GPNMB	0.305	0.305	NA	NA	NA	NA	NA	NA	0.304688	glycoprotein (transmembrane) nmb
SIPA1L2	0.305	0.305	NA	NA	NA	NA	NA	NA	0.304688	signal-induced proliferation-associated 1 like 2
TMEM229B	0.305	0.305	NA	NA	NA	NA	NA	NA	0.304688	transmembrane protein 229B
INPP5F	0.305	0.305	NA	NA	NA	NA	NA	NA	0.304688	inositol polyphosphate-5-phosphatase F
BCKDK	0.305	0.305	NA	NA	NA	NA	NA	NA	0.304688	branched chain ketoacid dehydrogenase kinase
CHRNA4	0.3	NA	NA	0.3	NA	NA	NA	NA	0.3	cholinergic receptor, nicotinic, alpha 4
CHRNB2	0.3	NA	NA	0.3	NA	NA	NA	NA	0.3	cholinergic receptor, nicotinic, beta 2 (neuronal)
RAB29	0.283	0.268	NA	NA	NA	NA	0.0296	NA	0.267857	RAB29, member RAS oncogene family
DDRGK1	0.281	0.281	NA	NA	NA	NA	NA	NA	0.28125	DDRGK domain containing 1
FGF20	0.276	0.234	NA	NA	NA	NA	0.0825	NA	0.234375	fibroblast growth factor 20
EEF1A2	0.262	NA	NA	NA	NA	NA	0.262	NA	0	eukaryotic translation elongation factor 1 alpha 2
SPPL2C	0.258	0.258	NA	NA	NA	NA	NA	NA	0.257812	signal peptide peptidase like 2C
PLEKHM1	0.249	0.249	NA	NA	NA	NA	NA	NA	0.249442	pleckstrin homology domain containing, family M (with RUN domain) member 1
HLA-DQB1	0.244	0.234	NA	NA	NA	NA	0.02	NA	0.234375	major histocompatibility complex, class II, DQ beta 1
GAK	0.243	0.229	NA	NA	NA	NA	0.0296	NA	0.228516	cyclin G associated kinase
GBA	0.24	NA	NA	NA	NA	NA	0.24	NA	0	glucosidase, beta, acid
PPARG	0.237	NA	NA	0.2	NA	NA	0.0735	NA	0.2	peroxisome proliferator-activated receptor gamma
TMPRSS9	0.234	0.234	NA	NA	NA	NA	NA	NA	0.234375	transmembrane protease, serine 9
KRTCAP2	0.234	0.234	NA	NA	NA	NA	NA	NA	0.234375	keratinocyte associated protein 2
SPATA19	0.234	0.234	NA	NA	NA	NA	NA	NA	0.234375	spermatogenesis associated 19
SH3GL2	0.228	0.218	NA	NA	NA	NA	0.0204	NA	0.217634	SH3-domain GRB2-like 2
RAB25	0.221	0.221	NA	NA	NA	NA	NA	NA	0.220982	RAB25, member RAS oncogene family
CNKSR3	0.218	0.218	NA	NA	NA	NA	NA	NA	0.217634	CNKSR family member 3
ZNF646	0.218	0.218	NA	NA	NA	NA	NA	NA	0.217634	zinc finger protein 646
ITGA8	0.218	0.218	NA	NA	NA	NA	NA	NA	0.217634	integrin, alpha 8
PRDM15	0.218	0.218	NA	NA	NA	NA	NA	NA	0.217634	PR domain containing 15
ESR1	0.217	NA	NA	0.2	NA	NA	0.0343	NA	0.2	estrogen receptor 1
ESR2	0.215	NA	NA	0.2	NA	NA	0.0292	NA	0.2	estrogen receptor 2 (ER beta)
GLP1R	0.213	NA	NA	0.2	NA	NA	0.0268	NA	0.2	glucagon-like peptide 1 receptor
NR3C2	0.213	NA	NA	0.2	NA	NA	0.026	NA	0.2	nuclear receptor subfamily 3, group C, member 2
CTSB	0.21	0.201	NA	NA	NA	NA	0.0184	NA	0.200893	cathepsin B
ADORA3	0.207	NA	NA	0.2	NA	0.0148	NA	NA	0.21485	adenosine A3 receptor
GABRA1	0.207	NA	NA	0.2	NA	0.0139	NA	NA	0.21386	gamma-aminobutyric acid (GABA) A receptor, alpha 1
FDFT1	0.201	0.201	NA	NA	NA	NA	NA	NA	0.200893	farnesyl-diphosphate farnesyltransferase 1
S1PR1	0.201	0.201	NA	NA	NA	NA	NA	NA	0.200893	sphingosine-1-phosphate receptor 1
GABRB1	0.2	NA	NA	0.2	NA	NA	NA	NA	0.2	gamma-aminobutyric acid (GABA) A receptor, beta 1
CACNA1C	0.2	NA	NA	0.2	NA	NA	NA	NA	0.2	calcium channel, voltage-dependent, L type, alpha 1C subunit
ADORA1	0.2	NA	NA	0.2	NA	NA	NA	NA	0.2	adenosine A1 receptor
GABRG2	0.2	NA	NA	0.2	NA	NA	NA	NA	0.2	gamma-aminobutyric acid (GABA) A receptor, gamma 2
PDE5A	0.2	NA	NA	0.2	NA	NA	NA	NA	0.2	phosphodiesterase 5A, cGMP-specific
GABBR1	0.2	NA	NA	0.2	NA	NA	NA	NA	0.2	gamma-aminobutyric acid (GABA) B receptor, 1
GABBR2	0.2	NA	NA	0.2	NA	NA	NA	NA	0.2	gamma-aminobutyric acid (GABA) B receptor, 2
CACNA1F	0.2	NA	NA	0.2	NA	NA	NA	NA	0.2	calcium channel, voltage-dependent, L type, alpha 1F subunit
CACNA1S	0.2	NA	NA	0.2	NA	NA	NA	NA	0.2	calcium channel, voltage-dependent, L type, alpha 1S subunit
ADORA2B	0.2	NA	NA	0.2	NA	NA	NA	NA	0.2	adenosine A2b receptor
ADORA2A	0.2	NA	NA	0.2	NA	NA	NA	NA	0.2	adenosine A2a receptor
CACNA1D	0.2	NA	NA	0.2	NA	NA	NA	NA	0.2	calcium channel, voltage-dependent, L type, alpha 1D subunit
CSF3R	0.2	NA	NA	0.2	NA	NA	NA	NA	0.2	colony stimulating factor 3 receptor (granulocyte)
GDNF	0.185	NA	NA	NA	NA	NA	0.185	NA	0	glial cell derived neurotrophic factor
RAI1	0.184	0.184	NA	NA	NA	NA	NA	NA	0.184152	retinoic acid induced 1
USP25	0.184	0.184	NA	NA	NA	NA	NA	NA	0.184152	ubiquitin specific peptidase 25
SLC50A1	0.183	0.167	NA	NA	NA	NA	0.0306	NA	0.167411	solute carrier family 50 (sugar efflux transporter), member 1
MCIDAS	0.182	NA	NA	NA	NA	NA	0.182	NA	0	multiciliate differentiation and DNA synthesis associated cell cycle protein
CNTN1	0.174	0.174	NA	NA	NA	NA	NA	NA	0.174107	contactin 1
KANSL1	0.174	0.174	NA	NA	NA	NA	NA	NA	0.174107	KAT8 regulatory NSL complex subunit 1
CSF2	0.171	NA	NA	NA	NA	NA	0.171	NA	0	colony stimulating factor 2 (granulocyte-macrophage)
BORCS7	0.167	0.167	NA	NA	NA	NA	NA	NA	0.167411	BLOC-1 related complex subunit 7
BTNL2	0.167	0.167	NA	NA	NA	NA	NA	NA	0.167411	butyrophilin-like 2
CRHR1	0.167	0.167	NA	NA	NA	NA	NA	NA	0.167411	corticotropin releasing hormone receptor 1
ISM1	0.167	0.167	NA	NA	NA	NA	NA	NA	0.167411	isthmin 1, angiogenesis inhibitor
ANO5	0.167	0.167	NA	NA	NA	NA	NA	NA	0.167411	anoctamin 5
BMP4	0.167	0.167	NA	NA	NA	NA	NA	NA	0.167411	bone morphogenetic protein 4
RFX4	0.167	0.167	NA	NA	NA	NA	NA	NA	0.167411	regulatory factor X, 4 (influences HLA class II expression)
KCNN3	0.161	0.161	NA	NA	NA	NA	NA	NA	0.160714	potassium channel, calcium activated intermediate/small conductance subfamily N alpha, member 3
APOE	0.16	NA	NA	NA	NA	NA	0.16	NA	0	apolipoprotein E
ZCWPW2	0.151	0.151	NA	NA	NA	NA	NA	NA	0.15067	zinc finger, CW type with PWWP domain 2
PTGS2	0.15	NA	NA	0.1	NA	NA	0.0993	NA	0.1	prostaglandin-endoperoxide synthase 2 (prostaglandin G/H synthase and cyclooxygenase)
PARK2	0.14	NA	NA	NA	NA	NA	0.14	NA	0	parkin RBR E3 ubiquitin protein ligase
UNC13B	0.131	0.131	NA	NA	NA	NA	NA	NA	0.13058	unc-13 homolog B (C. elegans)
BRINP1	0.131	0.131	NA	NA	NA	NA	NA	NA	0.13058	bone morphogenetic protein/retinoic acid inducible neural-specific 1
NFE2L2	0.128	NA	NA	NA	NA	NA	0.128	NA	0	nuclear factor, erythroid 2-like 2
HMOX1	0.118	NA	NA	NA	NA	NA	0.118	NA	0	heme oxygenase 1
SLC18A2	0.116	NA	NA	NA	NA	0.0434	0.0945	NA	0.043365	solute carrier family 18 (vesicular monoamine transporter), member 2
NR4A2	0.115	NA	NA	NA	NA	NA	0.115	NA	0	nuclear receptor subfamily 4, group A, member 2
ABCC8	0.11	NA	NA	0.1	NA	NA	0.0196	NA	0.1	ATP-binding cassette, sub-family C (CFTR/MRP), member 8
PTEN	0.11	NA	NA	NA	NA	NA	0.11	NA	0	phosphatase and tensin homolog
DSG3	0.109	0.109	NA	NA	NA	NA	NA	NA	0.108817	desmoglein 3
AAK1	0.109	0.109	NA	NA	NA	NA	NA	NA	0.108817	AP2 associated kinase 1
ATF6	0.109	0.109	NA	NA	NA	NA	NA	NA	0.108817	activating transcription factor 6
MPZ	0.101	NA	NA	NA	NA	NA	0.101	NA	0	myelin protein zero
TAS1R2	0.1	0.1	NA	NA	NA	NA	NA	NA	0.100446	taste receptor, type 1, member 2
GFPT2	0.1	0.1	NA	NA	NA	NA	NA	NA	0.100446	glutamine-fructose-6-phosphate transaminase 2
OCA2	0.1	0.1	NA	NA	NA	NA	NA	NA	0.100446	oculocutaneous albinism II
CSF2RA	0.1	NA	NA	0.1	NA	NA	NA	NA	0.1	colony stimulating factor 2 receptor, alpha, low-affinity (granulocyte-macrophage)
PTGS1	0.1	NA	NA	0.1	NA	NA	NA	NA	0.1	prostaglandin-endoperoxide synthase 1 (prostaglandin G/H synthase and cyclooxygenase)
VKORC1	0.1	NA	NA	0.1	NA	NA	NA	NA	0.1	vitamin K epoxide reductase complex, subunit 1
FAAH	0.1	NA	NA	0.1	NA	NA	NA	NA	0.1	fatty acid amide hydrolase
TRPV1	0.1	NA	NA	0.1	NA	NA	NA	NA	0.1	transient receptor potential cation channel, subfamily V, member 1
CSF2RB	0.1	NA	NA	0.1	NA	NA	NA	NA	0.1	colony stimulating factor 2 receptor, beta, low-affinity (granulocyte-macrophage)
KCNJ11	0.1	NA	NA	0.1	NA	NA	NA	NA	0.1	potassium channel, inwardly rectifying subfamily J, member 11
CHM	0.0918	NA	NA	NA	NA	NA	0.0918	NA	0	choroideremia (Rab escort protein 1)
LINGO1	0.0913	NA	NA	NA	NA	NA	0.0913	NA	0	leucine rich repeat and Ig domain containing 1
BDNF	0.0902	NA	NA	NA	NA	NA	0.0902	NA	0	brain-derived neurotrophic factor
FMR1	0.0887	NA	NA	NA	NA	NA	0.0887	NA	0	fragile X mental retardation 1
SGCA	0.0886	NA	NA	NA	NA	NA	0.0886	NA	0	sarcoglycan, alpha (50kDa dystrophin-associated glycoprotein)
PRDX5	0.088	NA	NA	NA	NA	NA	0.088	NA	0	peroxiredoxin 5
ANG	0.0873	NA	NA	NA	NA	NA	0.0873	NA	0	angiogenin, ribonuclease, RNase A family, 5
SEMA5A	0.0871	0.0871	NA	NA	NA	NA	NA	NA	0.0870536	sema domain, seven thrombospondin repeats (type 1 and type 1-like), transmembrane domain (TM) and short cytoplasmic domain, (semaphorin) 5A
CASP3	0.0849	NA	NA	NA	NA	NA	0.0849	NA	0	caspase 3, apoptosis-related cysteine peptidase
TNF	0.0846	NA	NA	NA	NA	NA	0.0846	NA	0	tumor necrosis factor
QSER1	0.0837	0.0837	NA	NA	NA	NA	NA	NA	0.0837054	glutamine and serine rich 1
VEGFA	0.083	NA	NA	NA	NA	NA	0.083	NA	0	vascular endothelial growth factor A
NMS	0.0827	NA	NA	NA	NA	NA	0.0827	NA	0	neuromedin S
CX3CL1	0.0822	NA	NA	NA	NA	NA	0.0822	NA	0	chemokine (C-X3-C motif) ligand 1
POLG	0.0814	NA	NA	NA	NA	NA	0.0814	NA	0	polymerase (DNA directed), gamma
SNCAIP	0.0805	NA	NA	NA	NA	NA	0.0805	NA	0	synuclein, alpha interacting protein
ABCB1	0.0797	NA	NA	NA	NA	NA	0.0797	NA	0	ATP-binding cassette, sub-family B (MDR/TAP), member 1
NTF3	0.079	NA	NA	NA	NA	NA	0.079	NA	0	neurotrophin 3
GH1	0.0765	NA	NA	NA	NA	NA	0.0765	NA	0	growth hormone 1
ATXN3	0.0765	NA	NA	NA	NA	NA	0.0765	NA	0	ataxin 3
KLK3	0.0755	NA	NA	NA	NA	NA	0.0755	NA	0	kallikrein-related peptidase 3
GPX4	0.0752	NA	NA	NA	NA	NA	0.0752	NA	0	glutathione peroxidase 4
NAT2	0.0752	NA	NA	NA	NA	NA	0.0752	NA	0	N-acetyltransferase 2 (arylamine N-acetyltransferase)
HSPA9	0.0751	NA	NA	NA	NA	NA	0.0751	NA	0	heat shock 70kDa protein 9 (mortalin)
NOS2	0.074	NA	NA	NA	NA	NA	0.074	NA	0	nitric oxide synthase 2, inducible
IFNG	0.0737	NA	NA	NA	NA	NA	0.0737	NA	0	interferon, gamma
SNCB	0.073	NA	NA	NA	NA	NA	0.073	NA	0	synuclein, beta
KIAA0101	0.0728	NA	NA	NA	NA	NA	0.0728	NA	0	KIAA0101
CYP2D6	0.0689	NA	NA	NA	NA	NA	0.0689	NA	0	cytochrome P450, family 2, subfamily D, polypeptide 6
CAT	0.0684	NA	NA	NA	NA	NA	0.0684	NA	0	catalase
FGF2	0.067	NA	NA	NA	NA	NA	0.067	NA	0	fibroblast growth factor 2 (basic)
LTF	0.0667	NA	NA	NA	NA	NA	0.0667	NA	0	lactotransferrin
CP	0.0667	NA	NA	NA	NA	NA	0.0667	NA	0	ceruloplasmin (ferroxidase)
HPGDS	0.0665	NA	NA	NA	NA	NA	0.0665	NA	0	hematopoietic prostaglandin D synthase
LY6E	0.0654	NA	NA	NA	NA	NA	0.0654	NA	0	lymphocyte antigen 6 complex, locus E
CCDC82	0.0653	0.0653	NA	NA	NA	NA	NA	NA	0.0652902	coiled-coil domain containing 82
COL13A1	0.0653	0.0653	NA	NA	NA	NA	NA	NA	0.0652902	collagen, type XIII, alpha 1
TMC3	0.0653	0.0653	NA	NA	NA	NA	NA	NA	0.0652902	transmembrane channel-like 3
GSK3B	0.0652	NA	NA	NA	NA	NA	0.0652	NA	0	glycogen synthase kinase 3 beta
C9orf72	0.0644	NA	NA	NA	NA	NA	0.0644	NA	0	chromosome 9 open reading frame 72
ELAVL4	0.0643	NA	NA	NA	NA	NA	0.0643	NA	0	ELAV like neuron-specific RNA binding protein 4
SST	0.0641	NA	NA	NA	NA	0.0129	0.0577	NA	0.01287	somatostatin
PON1	0.0638	NA	NA	NA	NA	NA	0.0638	NA	0	paraoxonase 1
CDNF	0.063	NA	NA	NA	NA	NA	0.063	NA	0	cerebral dopamine neurotrophic factor
MAOA	0.0622	NA	NA	NA	NA	NA	0.0622	NA	0	monoamine oxidase A
PCDH8	0.0604	NA	NA	NA	NA	0.0574	0.006	NA	0.05742	protocadherin 8
AMD1	0.0604	NA	NA	NA	NA	NA	0.0604	NA	0	adenosylmethionine decarboxylase 1
RNF11	0.0602	NA	NA	NA	NA	0.0098	0.0553	NA	0.0098	ring finger protein 11
TXN	0.0602	NA	NA	NA	NA	NA	0.0602	NA	0	thioredoxin
PPARGC1A	0.06	NA	NA	NA	NA	NA	0.06	NA	0	peroxisome proliferator-activated receptor gamma, coactivator 1 alpha
GPI	0.0596	NA	NA	NA	NA	NA	0.0596	NA	0	glucose-6-phosphate isomerase
TYR	0.0594	NA	NA	NA	NA	NA	0.0594	NA	0	tyrosinase
GRK6	0.0588	NA	NA	NA	NA	NA	0.0588	NA	0	G protein-coupled receptor kinase 6
GPR37	0.0583	NA	NA	NA	NA	NA	0.0583	NA	0	G protein-coupled receptor 37 (endothelin receptor type B-like)
TF	0.0579	NA	NA	NA	NA	NA	0.0579	NA	0	transferrin
MVD	0.0578	NA	NA	NA	NA	NA	0.0578	NA	0	mevalonate (diphospho) decarboxylase
TOR1A	0.0573	NA	NA	NA	NA	NA	0.0573	NA	0	torsin family 1, member A (torsin A)
TARDBP	0.0565	NA	NA	NA	NA	NA	0.0565	NA	0	TAR DNA binding protein
RET	0.0558	NA	NA	NA	NA	0.0188	0.0464	NA	0.01881	ret proto-oncogene
EPHB2	0.0557	NA	NA	NA	NA	NA	0.0557	NA	0	EPH receptor B2
NGF	0.0556	NA	NA	NA	NA	NA	0.0556	NA	0	nerve growth factor (beta polypeptide)
PRL	0.0549	NA	NA	NA	NA	NA	0.0549	NA	0	prolactin
CCK	0.0545	NA	NA	NA	NA	NA	0.0545	NA	0	cholecystokinin
HCRT	0.0544	NA	NA	NA	NA	NA	0.0544	NA	0	hypocretin (orexin) neuropeptide precursor
GSTO1	0.0543	NA	NA	NA	NA	NA	0.0543	NA	0	glutathione S-transferase omega 1
GAD1	0.0534	NA	NA	NA	NA	NA	0.0534	NA	0	glutamate decarboxylase 1 (brain, 67kDa)
SMCP	0.0524	NA	NA	NA	NA	NA	0.0524	NA	0	sperm mitochondria-associated cysteine-rich protein
DNAJC13	0.0521	NA	NA	NA	NA	NA	0.0521	NA	0	DnaJ (Hsp40) homolog, subfamily C, member 13
CNR1	0.0521	NA	NA	NA	NA	NA	0.0521	NA	0	cannabinoid receptor 1 (brain)
TGFB2	0.051	NA	NA	NA	NA	NA	0.051	NA	0	transforming growth factor, beta 2
LEP	0.0509	NA	NA	NA	NA	NA	0.0509	NA	0	leptin
MEF2D	0.0506	NA	NA	NA	NA	NA	0.0506	NA	0	myocyte enhancer factor 2D
HSPD1	0.0506	NA	NA	NA	NA	NA	0.0506	NA	0	heat shock 60kDa protein 1 (chaperonin)
HS1BP3	0.0503	NA	NA	NA	NA	NA	0.0503	NA	0	HCLS1 binding protein 3
SCD	0.0502	NA	NA	NA	NA	NA	0.0502	NA	0	stearoyl-CoA desaturase (delta-9-desaturase)
NOS1	0.0492	NA	NA	NA	NA	NA	0.0492	NA	0	nitric oxide synthase 1 (neuronal)
DBH	0.0484	NA	NA	NA	NA	NA	0.0484	NA	0	dopamine beta-hydroxylase (dopamine beta-monooxygenase)
CD200	0.048	NA	NA	NA	NA	0.0238	0.0361	NA	0.02376	CD200 molecule
IL1B	0.048	NA	NA	NA	NA	NA	0.048	NA	0	interleukin 1, beta
UBE2K	0.0467	NA	NA	NA	NA	NA	0.0467	NA	0	ubiquitin-conjugating enzyme E2K
DCTN1	0.046	NA	NA	NA	NA	NA	0.046	NA	0	dynactin 1
PDP1	0.0459	NA	NA	NA	NA	0.0158	0.038	NA	0.01584	pyruvate dehyrogenase phosphatase catalytic subunit 1
ACE	0.0453	NA	NA	NA	NA	NA	0.0453	NA	0	angiotensin I converting enzyme
MECP2	0.044	NA	NA	NA	NA	NA	0.044	NA	0	methyl CpG binding protein 2
ANPEP	0.0436	NA	NA	NA	NA	NA	0.0436	NA	0	alanyl (membrane) aminopeptidase
SREBF1	0.0436	NA	NA	NA	NA	NA	0.0436	NA	0	sterol regulatory element binding transcription factor 1
TPSG1	0.0436	NA	NA	NA	NA	NA	0.0436	NA	0	tryptase gamma 1
STAP1	0.0435	0.0435	NA	NA	NA	NA	NA	NA	0.0435268	signal transducing adaptor family member 1
EP300	0.0435	NA	NA	NA	NA	NA	0.0435	NA	0	E1A binding protein p300
DZIP1	0.0428	NA	NA	NA	NA	NA	0.0428	NA	0	DAZ interacting zinc finger protein 1
SERPINA3	0.0424	NA	NA	NA	NA	NA	0.0424	NA	0	serpin peptidase inhibitor, clade A (alpha-1 antiproteinase, antitrypsin), member 3
FABP3	0.0424	NA	NA	NA	NA	NA	0.0424	NA	0	fatty acid binding protein 3, muscle and heart
ABCG2	0.0422	NA	NA	NA	NA	NA	0.0422	NA	0	ATP-binding cassette, sub-family G (WHITE), member 2 (Junior blood group)
STS	0.042	NA	NA	NA	NA	NA	0.042	NA	0	steroid sulfatase (microsomal), isozyme S
ICAM1	0.042	NA	NA	NA	NA	NA	0.042	NA	0	intercellular adhesion molecule 1
APOD	0.042	NA	NA	NA	NA	NA	0.042	NA	0	apolipoprotein D
LIF	0.042	NA	NA	NA	NA	NA	0.042	NA	0	leukemia inhibitory factor
GPR17	0.0416	NA	NA	NA	NA	NA	0.0416	NA	0	G protein-coupled receptor 17
RPE	0.0414	NA	NA	NA	NA	NA	0.0414	NA	0	ribulose-5-phosphate-3-epimerase
GRAP2	0.0412	NA	NA	NA	NA	NA	0.0412	NA	0	GRB2-related adaptor protein 2
GAPDH	0.0412	NA	NA	NA	NA	NA	0.0412	NA	0	glyceraldehyde-3-phosphate dehydrogenase
NRTN	0.0409	NA	NA	NA	NA	NA	0.0409	NA	0	neurturin
SKP1	0.0408	NA	NA	NA	NA	NA	0.0408	NA	0	S-phase kinase-associated protein 1
STMN1	0.0408	NA	NA	NA	NA	NA	0.0408	NA	0	stathmin 1
VIM	0.0404	NA	NA	NA	NA	NA	0.0404	NA	0	vimentin
FUBP1	0.0404	NA	NA	NA	NA	NA	0.0404	NA	0	far upstream element (FUSE) binding protein 1
CLU	0.0402	NA	NA	NA	NA	NA	0.0402	NA	0	clusterin
SOD2	0.0402	NA	NA	NA	NA	NA	0.0402	NA	0	superoxide dismutase 2, mitochondrial
FBXO48	0.04	NA	NA	NA	NA	NA	0.04	NA	0	F-box protein 48
AES	0.0398	NA	NA	NA	NA	NA	0.0398	NA	0	amino-terminal enhancer of split
NES	0.0397	NA	NA	NA	NA	NA	0.0397	NA	0	nestin
HTT	0.0397	NA	NA	NA	NA	NA	0.0397	NA	0	huntingtin
FLT3LG	0.0396	NA	NA	NA	NA	NA	0.0396	NA	0	fms-related tyrosine kinase 3 ligand
SMPD1	0.0396	NA	NA	NA	NA	NA	0.0396	NA	0	sphingomyelin phosphodiesterase 1, acid lysosomal
PANK2	0.0392	NA	NA	NA	NA	NA	0.0392	NA	0	pantothenate kinase 2
DGKD	0.0392	NA	NA	NA	NA	NA	0.0392	NA	0	diacylglycerol kinase, delta 130kDa
EPO	0.0391	NA	NA	NA	NA	NA	0.0391	NA	0	erythropoietin
PNN	0.0391	NA	NA	NA	NA	NA	0.0391	NA	0	pinin, desmosome associated protein
HTR1A	0.0391	NA	NA	NA	NA	NA	0.0391	NA	0	5-hydroxytryptamine (serotonin) receptor 1A, G protein-coupled
CASP8	0.0391	NA	NA	NA	NA	NA	0.0391	NA	0	caspase 8, apoptosis-related cysteine peptidase
FASLG	0.0389	NA	NA	NA	NA	NA	0.0389	NA	0	Fas ligand (TNF superfamily, member 6)
TFEB	0.0388	NA	NA	NA	NA	NA	0.0388	NA	0	transcription factor EB
APOA1	0.0388	NA	NA	NA	NA	NA	0.0388	NA	0	apolipoprotein A-I
GFAP	0.0388	NA	NA	NA	NA	NA	0.0388	NA	0	glial fibrillary acidic protein
NDUFV2	0.0388	NA	NA	NA	NA	NA	0.0388	NA	0	NADH dehydrogenase (ubiquinone) flavoprotein 2, 24kDa
CLEC4D	0.0384	NA	NA	NA	NA	NA	0.0384	NA	0	C-type lectin domain family 4, member D
TGM2	0.0384	NA	NA	NA	NA	NA	0.0384	NA	0	transglutaminase 2
NTRK2	0.0383	NA	NA	NA	NA	NA	0.0383	NA	0	neurotrophic tyrosine kinase, receptor, type 2
SLC11A2	0.0382	NA	NA	NA	NA	NA	0.0382	NA	0	solute carrier family 11 (proton-coupled divalent metal ion transporter), member 2
FLNA	0.038	NA	NA	NA	NA	NA	0.038	NA	0	filamin A, alpha
VDR	0.0374	NA	NA	NA	NA	NA	0.0374	NA	0	vitamin D (1,25- dihydroxyvitamin D3) receptor
SEPHS1	0.0369	NA	NA	NA	NA	NA	0.0369	NA	0	selenophosphate synthetase 1
MAPK10	0.0367	NA	NA	NA	NA	NA	0.0367	NA	0	mitogen-activated protein kinase 10
SLC6A4	0.0367	NA	NA	NA	NA	NA	0.0367	NA	0	solute carrier family 6 (neurotransmitter transporter), member 4
PRNP	0.0365	NA	NA	NA	NA	NA	0.0365	NA	0	prion protein
CHAF1A	0.0364	NA	NA	NA	NA	NA	0.0364	NA	0	chromatin assembly factor 1, subunit A (p150)
HMGXB3	0.0364	NA	NA	NA	NA	NA	0.0364	NA	0	HMG box domain containing 3
NPTX1	0.0363	NA	NA	NA	NA	NA	0.0363	NA	0	neuronal pentraxin I
MMP3	0.036	NA	NA	NA	NA	NA	0.036	NA	0	matrix metallopeptidase 3
SOD1	0.0355	NA	NA	NA	NA	NA	0.0355	NA	0	superoxide dismutase 1, soluble
HFE	0.0347	NA	NA	NA	NA	NA	0.0347	NA	0	hemochromatosis
P2RX7	0.0344	NA	NA	NA	NA	NA	0.0344	NA	0	purinergic receptor P2X, ligand gated ion channel, 7
PTN	0.0344	NA	NA	NA	NA	NA	0.0344	NA	0	pleiotrophin
GSTP1	0.0341	NA	NA	NA	NA	NA	0.0341	NA	0	glutathione S-transferase pi 1
HDAC6	0.0339	NA	NA	NA	NA	NA	0.0339	NA	0	histone deacetylase 6
TMEM72	0.0335	0.0335	NA	NA	NA	NA	NA	NA	0.0334821	transmembrane protein 72
SNCG	0.0335	NA	NA	NA	NA	NA	0.0335	NA	0	synuclein, gamma (breast cancer-specific protein 1)
CD200R1	0.033	NA	NA	NA	NA	NA	0.033	NA	0	CD200 receptor 1
TRH	0.0327	NA	NA	NA	NA	NA	0.0327	NA	0	thyrotropin-releasing hormone
PDC	0.0323	NA	NA	NA	NA	NA	0.0323	NA	0	phosducin
VCP	0.0322	NA	NA	NA	NA	NA	0.0322	NA	0	valosin containing protein
SYNM	0.0322	NA	NA	NA	NA	NA	0.0322	NA	0	synemin, intermediate filament protein
P4HB	0.032	NA	NA	NA	NA	NA	0.032	NA	0	prolyl 4-hydroxylase, beta polypeptide
EFNA1	0.032	NA	NA	NA	NA	NA	0.032	NA	0	ephrin-A1
GDF5	0.032	NA	NA	NA	NA	NA	0.032	NA	0	growth differentiation factor 5
BECN1	0.0318	NA	NA	NA	NA	NA	0.0318	NA	0	beclin 1, autophagy related
ELOVL6	0.0316	NA	NA	NA	NA	NA	0.0316	NA	0	ELOVL fatty acid elongase 6
HSPA5	0.0314	NA	NA	NA	NA	NA	0.0314	NA	0	heat shock 70kDa protein 5 (glucose-regulated protein, 78kDa)
GRM2	0.0314	NA	NA	NA	NA	NA	0.0314	NA	0	glutamate receptor, metabotropic 2
CALCA	0.0314	NA	NA	NA	NA	NA	0.0314	NA	0	calcitonin-related polypeptide alpha
MAP9	0.0312	NA	NA	NA	NA	NA	0.0312	NA	0	microtubule-associated protein 9
GAN	0.0312	NA	NA	NA	NA	NA	0.0312	NA	0	gigaxonin
MAPK3	0.0312	NA	NA	NA	NA	NA	0.0312	NA	0	mitogen-activated protein kinase 3
SYP	0.0312	NA	NA	NA	NA	NA	0.0312	NA	0	synaptophysin
FKBP4	0.0312	NA	NA	NA	NA	NA	0.0312	NA	0	FK506 binding protein 4, 59kDa
IL6	0.0312	NA	NA	NA	NA	NA	0.0312	NA	0	interleukin 6
OMD	0.0312	NA	NA	NA	NA	NA	0.0312	NA	0	osteomodulin
NPPA	0.031	NA	NA	NA	NA	NA	0.031	NA	0	natriuretic peptide A
LINGO2	0.0308	NA	NA	NA	NA	NA	0.0308	NA	0	leucine rich repeat and Ig domain containing 2
SYT11	0.0308	NA	NA	NA	NA	NA	0.0308	NA	0	synaptotagmin XI
BAX	0.0308	NA	NA	NA	NA	NA	0.0308	NA	0	BCL2-associated X protein
C14orf166	0.0308	NA	NA	NA	NA	NA	0.0308	NA	0	chromosome 14 open reading frame 166
MTR	0.0306	NA	NA	NA	NA	NA	0.0306	NA	0	5-methyltetrahydrofolate-homocysteine methyltransferase
ATXN2	0.0304	NA	NA	NA	NA	NA	0.0304	NA	0	ataxin 2
NPS	0.0304	NA	NA	NA	NA	NA	0.0304	NA	0	neuropeptide S
CRP	0.0304	NA	NA	NA	NA	NA	0.0304	NA	0	C-reactive protein, pentraxin-related
SCARB2	0.0304	NA	NA	NA	NA	NA	0.0304	NA	0	scavenger receptor class B, member 2
RAB39B	0.0304	NA	NA	NA	NA	NA	0.0304	NA	0	RAB39B, member RAS oncogene family
TFIP11	0.0304	NA	NA	NA	NA	NA	0.0304	NA	0	tuftelin interacting protein 11
SLC6A3	0.03	NA	NA	NA	NA	0.0248	0.0104	NA	0.02475	solute carrier family 6 (neurotransmitter transporter), member 3
F11	0.03	NA	NA	NA	NA	NA	0.03	NA	0	coagulation factor XI
CALB1	0.03	NA	NA	NA	NA	NA	0.03	NA	0	calbindin 1, 28kDa
SLC17A7	0.03	NA	NA	NA	NA	NA	0.03	NA	0	solute carrier family 17 (vesicular glutamate transporter), member 7
NOTCH1	0.03	NA	NA	NA	NA	NA	0.03	NA	0	notch 1
NEFL	0.03	NA	NA	NA	NA	NA	0.03	NA	0	neurofilament, light polypeptide
NQO2	0.0298	NA	NA	NA	NA	NA	0.0298	NA	0	NAD(P)H dehydrogenase, quinone 2
FKBP1A	0.0298	NA	NA	NA	NA	NA	0.0298	NA	0	FK506 binding protein 1A, 12kDa
GHRH	0.0296	NA	NA	NA	NA	NA	0.0296	NA	0	growth hormone releasing hormone
S100B	0.0296	NA	NA	NA	NA	NA	0.0296	NA	0	S100 calcium binding protein B
SLC25A10	0.0296	NA	NA	NA	NA	NA	0.0296	NA	0	solute carrier family 25 (mitochondrial carrier; dicarboxylate transporter), member 10
USP24	0.0296	NA	NA	NA	NA	NA	0.0296	NA	0	ubiquitin specific peptidase 24
LBP	0.0296	NA	NA	NA	NA	NA	0.0296	NA	0	lipopolysaccharide binding protein
2004-09-01	0.0296	NA	NA	NA	NA	NA	0.0296	NA	0	septin 4
ARRB2	0.0292	NA	NA	NA	NA	NA	0.0292	NA	0	arrestin, beta 2
PPP1R9B	0.0292	NA	NA	NA	NA	NA	0.0292	NA	0	protein phosphatase 1, regulatory subunit 9B
PMEL	0.0292	NA	NA	NA	NA	NA	0.0292	NA	0	premelanosome protein
SLC17A6	0.0292	NA	NA	NA	NA	NA	0.0292	NA	0	solute carrier family 17 (vesicular glutamate transporter), member 6
GFRA1	0.0292	NA	NA	NA	NA	NA	0.0292	NA	0	GDNF family receptor alpha 1
GSTO2	0.0291	NA	NA	NA	NA	NA	0.0291	NA	0	glutathione S-transferase omega 2
FES	0.029	NA	NA	NA	NA	NA	0.029	NA	0	FES proto-oncogene, tyrosine kinase
DPYD	0.029	NA	NA	NA	NA	NA	0.029	NA	0	dihydropyrimidine dehydrogenase
NLRP1	0.0289	NA	NA	NA	NA	NA	0.0289	NA	0	NLR family, pyrin domain containing 1
USP40	0.0288	NA	NA	NA	NA	NA	0.0288	NA	0	ubiquitin specific peptidase 40
SLC1A2	0.0288	NA	NA	NA	NA	NA	0.0288	NA	0	solute carrier family 1 (glial high affinity glutamate transporter), member 2
DNM1L	0.0288	NA	NA	NA	NA	NA	0.0288	NA	0	dynamin 1-like
IL6ST	0.0288	NA	NA	NA	NA	NA	0.0288	NA	0	interleukin 6 signal transducer
AFM	0.0288	NA	NA	NA	NA	NA	0.0288	NA	0	afamin
ADH1C	0.0288	NA	NA	NA	NA	NA	0.0288	NA	0	alcohol dehydrogenase 1C (class I), gamma polypeptide
CLEC3B	0.0284	NA	NA	NA	NA	NA	0.0284	NA	0	C-type lectin domain family 3, member B
S100A12	0.0284	NA	NA	NA	NA	NA	0.0284	NA	0	S100 calcium binding protein A12
MFN1	0.0284	NA	NA	NA	NA	NA	0.0284	NA	0	mitofusin 1
NR1H2	0.0284	NA	NA	NA	NA	NA	0.0284	NA	0	nuclear receptor subfamily 1, group H, member 2
MAP2K3	0.0284	NA	NA	NA	NA	NA	0.0284	NA	0	mitogen-activated protein kinase kinase 3
CHGB	0.0284	NA	NA	NA	NA	NA	0.0284	NA	0	chromogranin B
TBCA	0.0283	NA	NA	NA	NA	NA	0.0283	NA	0	tubulin folding cofactor A
MAP2K4	0.028	NA	NA	NA	NA	NA	0.028	NA	0	mitogen-activated protein kinase kinase 4
PITX3	0.028	NA	NA	NA	NA	NA	0.028	NA	0	paired-like homeodomain 3
HARS	0.028	NA	NA	NA	NA	NA	0.028	NA	0	histidyl-tRNA synthetase
TPPP	0.0276	NA	NA	NA	NA	NA	0.0276	NA	0	tubulin polymerization promoting protein
MBP	0.0276	NA	NA	NA	NA	NA	0.0276	NA	0	myelin basic protein
PSEN1	0.0276	NA	NA	NA	NA	NA	0.0276	NA	0	presenilin 1
CUL1	0.0276	NA	NA	NA	NA	NA	0.0276	NA	0	cullin 1
CRYZ	0.0275	NA	NA	NA	NA	NA	0.0275	NA	0	crystallin, zeta (quinone reductase)
FGA	0.027	NA	NA	NA	NA	NA	0.027	NA	0	fibrinogen alpha chain
PPARA	0.0264	NA	NA	NA	NA	NA	0.0264	NA	0	peroxisome proliferator-activated receptor alpha
CLSTN2	0.0263	NA	NA	NA	NA	0.0158	0.0184	NA	0.01584	calsyntenin 2
PCBD1	0.0261	NA	NA	NA	NA	NA	0.0261	NA	0	pterin-4 alpha-carbinolamine dehydratase/dimerization cofactor of hepatocyte nuclear factor 1 alpha
FGFR1	0.026	NA	NA	NA	NA	NA	0.026	NA	0	fibroblast growth factor receptor 1
LMX1A	0.0258	NA	NA	NA	NA	NA	0.0258	NA	0	LIM homeobox transcription factor 1, alpha
PPP1R1B	0.0258	NA	NA	NA	NA	NA	0.0258	NA	0	protein phosphatase 1, regulatory (inhibitor) subunit 1B
LPP	0.0258	NA	NA	NA	NA	NA	0.0258	NA	0	LIM domain containing preferred translocation partner in lipoma
RGS4	0.0257	NA	NA	NA	NA	0.0139	0.0188	NA	0.01386	regulator of G-protein signaling 4
HTR2A	0.0255	NA	NA	NA	NA	0.0119	0.0196	NA	0.01188	5-hydroxytryptamine (serotonin) receptor 2A, G protein-coupled
GNAL	0.0253	NA	NA	NA	NA	0.0098	0.0204	NA	0.0098	guanine nucleotide binding protein (G protein), alpha activating activity polypeptide, olfactory type
TACR1	0.025	NA	NA	NA	NA	NA	0.025	NA	0	tachykinin receptor 1
HAMP	0.0248	NA	NA	NA	NA	NA	0.0248	NA	0	hepcidin antimicrobial peptide
IGF1	0.0246	NA	NA	NA	NA	NA	0.0246	NA	0	insulin-like growth factor 1 (somatomedin C)
NCL	0.0246	NA	NA	NA	NA	NA	0.0246	NA	0	nucleolin
DMD	0.0246	NA	NA	NA	NA	NA	0.0246	NA	0	dystrophin
CTSD	0.0246	NA	NA	NA	NA	NA	0.0246	NA	0	cathepsin D
PACRG	0.0242	NA	NA	NA	NA	NA	0.0242	NA	0	PARK2 co-regulated
VEGFB	0.024	NA	NA	NA	NA	NA	0.024	NA	0	vascular endothelial growth factor B
DNAJA3	0.024	NA	NA	NA	NA	NA	0.024	NA	0	DnaJ (Hsp40) homolog, subfamily A, member 3
ATF3	0.024	NA	NA	NA	NA	NA	0.024	NA	0	activating transcription factor 3
UCN	0.024	NA	NA	NA	NA	NA	0.024	NA	0	urocortin
HGF	0.024	NA	NA	NA	NA	NA	0.024	NA	0	hepatocyte growth factor (hepapoietin A; scatter factor)
PPP4C	0.0236	NA	NA	NA	NA	NA	0.0236	NA	0	protein phosphatase 4, catalytic subunit
FGF8	0.0236	NA	NA	NA	NA	NA	0.0236	NA	0	fibroblast growth factor 8 (androgen-induced)
TCL1B	0.0234	NA	NA	NA	NA	NA	0.0234	NA	0	T-cell leukemia/lymphoma 1B
IREB2	0.0232	NA	NA	NA	NA	NA	0.0232	NA	0	iron-responsive element binding protein 2
CXCL10	0.0232	NA	NA	NA	NA	NA	0.0232	NA	0	chemokine (C-X-C motif) ligand 10
TDP2	0.0224	NA	NA	NA	NA	NA	0.0224	NA	0	tyrosyl-DNA phosphodiesterase 2
PNP	0.0224	NA	NA	NA	NA	NA	0.0224	NA	0	purine nucleoside phosphorylase
SRRM2	0.0224	NA	NA	NA	NA	NA	0.0224	NA	0	serine/arginine repetitive matrix 2
CCL2	0.0224	NA	NA	NA	NA	NA	0.0224	NA	0	chemokine (C-C motif) ligand 2
CNTF	0.022	NA	NA	NA	NA	NA	0.022	NA	0	ciliary neurotrophic factor
RTN3	0.022	NA	NA	NA	NA	NA	0.022	NA	0	reticulon 3
SIRT1	0.022	NA	NA	NA	NA	NA	0.022	NA	0	sirtuin 1
MAP1S	0.022	NA	NA	NA	NA	NA	0.022	NA	0	microtubule-associated protein 1S
ARSA	0.022	NA	NA	NA	NA	NA	0.022	NA	0	arylsulfatase A
TLR4	0.022	NA	NA	NA	NA	NA	0.022	NA	0	toll-like receptor 4
MTA1	0.022	NA	NA	NA	NA	NA	0.022	NA	0	metastasis associated 1
C4orf26	0.0218	0.0218	NA	NA	NA	NA	NA	NA	0.0217634	chromosome 4 open reading frame 26
CTC1	0.0218	0.0218	NA	NA	NA	NA	NA	NA	0.0217634	CTS telomere maintenance complex component 1
CLRN3	0.0218	0.0218	NA	NA	NA	NA	NA	NA	0.0217634	clarin 3
OPA1	0.0216	NA	NA	NA	NA	NA	0.0216	NA	0	optic atrophy 1 (autosomal dominant)
PLK1	0.0216	NA	NA	NA	NA	NA	0.0216	NA	0	polo-like kinase 1
TRAF6	0.0216	NA	NA	NA	NA	NA	0.0216	NA	0	TNF receptor-associated factor 6, E3 ubiquitin protein ligase
C9orf3	0.0216	NA	NA	NA	NA	NA	0.0216	NA	0	chromosome 9 open reading frame 3
WFS1	0.0216	NA	NA	NA	NA	NA	0.0216	NA	0	Wolfram syndrome 1 (wolframin)
PPP3R1	0.0216	NA	NA	NA	NA	NA	0.0216	NA	0	protein phosphatase 3, regulatory subunit B, alpha
NGFR	0.0216	NA	NA	NA	NA	NA	0.0216	NA	0	nerve growth factor receptor
EPCAM	0.0216	NA	NA	NA	NA	NA	0.0216	NA	0	epithelial cell adhesion molecule
CFP	0.0212	NA	NA	NA	NA	NA	0.0212	NA	0	complement factor properdin
SLC41A1	0.0212	NA	NA	NA	NA	NA	0.0212	NA	0	solute carrier family 41 (magnesium transporter), member 1
FAF1	0.0212	NA	NA	NA	NA	NA	0.0212	NA	0	Fas (TNFRSF6) associated factor 1
HIVEP3	0.0212	NA	NA	NA	NA	NA	0.0212	NA	0	human immunodeficiency virus type I enhancer binding protein 3
LOX	0.0212	NA	NA	NA	NA	NA	0.0212	NA	0	lysyl oxidase
FOXO1	0.0212	NA	NA	NA	NA	NA	0.0212	NA	0	forkhead box O1
BGN	0.0208	NA	NA	NA	NA	NA	0.0208	NA	0	biglycan
TNFRSF1A	0.0208	NA	NA	NA	NA	NA	0.0208	NA	0	tumor necrosis factor receptor superfamily, member 1A
CR1	0.0208	NA	NA	NA	NA	NA	0.0208	NA	0	complement component (3b/4b) receptor 1 (Knops blood group)
NNMT	0.0208	NA	NA	NA	NA	NA	0.0208	NA	0	nicotinamide N-methyltransferase
MANF	0.0208	NA	NA	NA	NA	NA	0.0208	NA	0	mesencephalic astrocyte-derived neurotrophic factor
PICALM	0.0208	NA	NA	NA	NA	NA	0.0208	NA	0	phosphatidylinositol binding clathrin assembly protein
IL15	0.0208	NA	NA	NA	NA	NA	0.0208	NA	0	interleukin 15
FXN	0.0208	NA	NA	NA	NA	NA	0.0208	NA	0	frataxin
2005-09-01	0.0206	NA	NA	NA	NA	NA	0.0206	NA	0	septin 5
DSG1	0.0204	NA	NA	NA	NA	NA	0.0204	NA	0	desmoglein 1
SERPINI1	0.0204	NA	NA	NA	NA	NA	0.0204	NA	0	serpin peptidase inhibitor, clade I (neuroserpin), member 1
XPR1	0.0204	NA	NA	NA	NA	NA	0.0204	NA	0	xenotropic and polytropic retrovirus receptor 1
GRM5	0.0204	NA	NA	NA	NA	NA	0.0204	NA	0	glutamate receptor, metabotropic 5
GPHN	0.0204	NA	NA	NA	NA	NA	0.0204	NA	0	gephyrin
TERT	0.0204	NA	NA	NA	NA	NA	0.0204	NA	0	telomerase reverse transcriptase
NAT8	0.0204	NA	NA	NA	NA	NA	0.0204	NA	0	N-acetyltransferase 8 (GCN5-related, putative)
TP73	0.0204	NA	NA	NA	NA	NA	0.0204	NA	0	tumor protein p73
MTHFR	0.0204	NA	NA	NA	NA	NA	0.0204	NA	0	methylenetetrahydrofolate reductase (NAD(P)H)
FGF1	0.0204	NA	NA	NA	NA	NA	0.0204	NA	0	fibroblast growth factor 1 (acidic)
MTHFD1	0.0204	NA	NA	NA	NA	NA	0.0204	NA	0	methylenetetrahydrofolate dehydrogenase (NADP+ dependent) 1, methenyltetrahydrofolate cyclohydrolase, formyltetrahydrofolate synthetase
GABARAPL1	0.0204	NA	NA	NA	NA	NA	0.0204	NA	0	GABA(A) receptor-associated protein like 1
MUC1	0.0204	NA	NA	NA	NA	NA	0.0204	NA	0	mucin 1, cell surface associated
PHLDA2	0.0204	NA	NA	NA	NA	NA	0.0204	NA	0	pleckstrin homology-like domain, family A, member 2
POLB	0.0204	NA	NA	NA	NA	NA	0.0204	NA	0	polymerase (DNA directed), beta
AQP4	0.0204	NA	NA	NA	NA	NA	0.0204	NA	0	aquaporin 4
PEPD	0.0204	NA	NA	NA	NA	NA	0.0204	NA	0	peptidase D
EXOSC3	0.0204	NA	NA	NA	NA	NA	0.0204	NA	0	exosome component 3
PRRX1	0.0204	NA	NA	NA	NA	NA	0.0204	NA	0	paired related homeobox 1
CYCS	0.0204	NA	NA	NA	NA	NA	0.0204	NA	0	cytochrome c, somatic
ITIH4	0.0204	NA	NA	NA	NA	NA	0.0204	NA	0	inter-alpha-trypsin inhibitor heavy chain family, member 4
C8orf4	0.0201	0.0201	NA	NA	NA	NA	NA	NA	0.0200893	chromosome 8 open reading frame 4
LMNB1	0.0201	0.0201	NA	NA	NA	NA	NA	NA	0.0200893	lamin B1
MAF	0.02	NA	NA	NA	NA	NA	0.02	NA	0	v-maf avian musculoaponeurotic fibrosarcoma oncogene homolog
MTA2	0.02	NA	NA	NA	NA	NA	0.02	NA	0	metastasis associated 1 family, member 2
PPARD	0.02	NA	NA	NA	NA	NA	0.02	NA	0	peroxisome proliferator-activated receptor delta
FLT3	0.02	NA	NA	NA	NA	NA	0.02	NA	0	fms-related tyrosine kinase 3
NR0B1	0.02	NA	NA	NA	NA	NA	0.02	NA	0	nuclear receptor subfamily 0, group B, member 1
MYOC	0.02	NA	NA	NA	NA	NA	0.02	NA	0	myocilin, trabecular meshwork inducible glucocorticoid response
HLA-DMA	0.02	NA	NA	NA	NA	NA	0.02	NA	0	major histocompatibility complex, class II, DM alpha
HAP1	0.02	NA	NA	NA	NA	NA	0.02	NA	0	huntingtin-associated protein 1
CYP1A2	0.02	NA	NA	NA	NA	NA	0.02	NA	0	cytochrome P450, family 1, subfamily A, polypeptide 2
DOCK3	0.02	NA	NA	NA	NA	NA	0.02	NA	0	dedicator of cytokinesis 3
ADM	0.02	NA	NA	NA	NA	NA	0.02	NA	0	adrenomedullin
ABO	0.02	NA	NA	NA	NA	NA	0.02	NA	0	ABO blood group (transferase A, alpha 1-3-N-acetylgalactosaminyltransferase; transferase B, alpha 1-3-galactosyltransferase)
IL10	0.0196	NA	NA	NA	NA	NA	0.0196	NA	0	interleukin 10
PRX	0.0196	NA	NA	NA	NA	NA	0.0196	NA	0	periaxin
SLC40A1	0.0196	NA	NA	NA	NA	NA	0.0196	NA	0	solute carrier family 40 (iron-regulated transporter), member 1
MIOX	0.0196	NA	NA	NA	NA	NA	0.0196	NA	0	myo-inositol oxygenase
NUDT1	0.0196	NA	NA	NA	NA	NA	0.0196	NA	0	nudix (nucleoside diphosphate linked moiety X)-type motif 1
VPS26A	0.0196	NA	NA	NA	NA	NA	0.0196	NA	0	VPS26 retromer complex component A
ACO1	0.0196	NA	NA	NA	NA	NA	0.0196	NA	0	aconitase 1, soluble
CYP3A4	0.0196	NA	NA	NA	NA	NA	0.0196	NA	0	cytochrome P450, family 3, subfamily A, polypeptide 4
ABCD1	0.0196	NA	NA	NA	NA	NA	0.0196	NA	0	ATP-binding cassette, sub-family D (ALD), member 1
BCL2L12	0.0196	NA	NA	NA	NA	NA	0.0196	NA	0	BCL2-like 12 (proline rich)
IL4	0.0196	NA	NA	NA	NA	NA	0.0196	NA	0	interleukin 4
EGFR	0.0194	NA	NA	NA	NA	NA	0.0194	NA	0	epidermal growth factor receptor
MAP3K5	0.0194	NA	NA	NA	NA	NA	0.0194	NA	0	mitogen-activated protein kinase kinase kinase 5
CEBPZ	0.0192	NA	NA	NA	NA	NA	0.0192	NA	0	CCAAT/enhancer binding protein (C/EBP), zeta
TFRC	0.0192	NA	NA	NA	NA	NA	0.0192	NA	0	transferrin receptor
APBB1	0.0192	NA	NA	NA	NA	NA	0.0192	NA	0	amyloid beta (A4) precursor protein-binding, family B, member 1 (Fe65)
MTFMT	0.0192	NA	NA	NA	NA	NA	0.0192	NA	0	mitochondrial methionyl-tRNA formyltransferase
CRH	0.0192	NA	NA	NA	NA	NA	0.0192	NA	0	corticotropin releasing hormone
LAMP3	0.0192	NA	NA	NA	NA	NA	0.0192	NA	0	lysosomal-associated membrane protein 3
FTL	0.0192	NA	NA	NA	NA	NA	0.0192	NA	0	ferritin, light polypeptide
VPS51	0.0192	NA	NA	NA	NA	NA	0.0192	NA	0	vacuolar protein sorting 51 homolog (S. cerevisiae)
SQSTM1	0.0188	NA	NA	NA	NA	NA	0.0188	NA	0	sequestosome 1
SLC5A5	0.0188	NA	NA	NA	NA	NA	0.0188	NA	0	solute carrier family 5 (sodium/iodide cotransporter), member 5
ACSM3	0.0188	NA	NA	NA	NA	NA	0.0188	NA	0	acyl-CoA synthetase medium-chain family member 3
UNC5C	0.0188	NA	NA	NA	NA	NA	0.0188	NA	0	unc-5 netrin receptor C
NQO1	0.0188	NA	NA	NA	NA	NA	0.0188	NA	0	NAD(P)H dehydrogenase, quinone 1
FGF23	0.0188	NA	NA	NA	NA	NA	0.0188	NA	0	fibroblast growth factor 23
LRPPRC	0.0188	NA	NA	NA	NA	NA	0.0188	NA	0	leucine-rich pentatricopeptide repeat containing
HEXA	0.0188	NA	NA	NA	NA	NA	0.0188	NA	0	hexosaminidase A (alpha polypeptide)
AOC1	0.0188	NA	NA	NA	NA	NA	0.0188	NA	0	amine oxidase, copper containing 1
OPN1LW	0.0188	NA	NA	NA	NA	NA	0.0188	NA	0	opsin 1 (cone pigments), long-wave-sensitive
MCOLN1	0.0188	NA	NA	NA	NA	NA	0.0188	NA	0	mucolipin 1
ZMYM2	0.0188	NA	NA	NA	NA	NA	0.0188	NA	0	zinc finger, MYM-type 2
ADCY10	0.0188	NA	NA	NA	NA	NA	0.0188	NA	0	adenylate cyclase 10 (soluble)
PPP5C	0.0188	NA	NA	NA	NA	NA	0.0188	NA	0	protein phosphatase 5, catalytic subunit
HTR1D	0.0188	NA	NA	NA	NA	NA	0.0188	NA	0	5-hydroxytryptamine (serotonin) receptor 1D, G protein-coupled
GSTM1	0.0188	NA	NA	NA	NA	NA	0.0188	NA	0	glutathione S-transferase mu 1
SLC22A12	0.0188	NA	NA	NA	NA	NA	0.0188	NA	0	solute carrier family 22 (organic anion/urate transporter), member 12
MT-ND5	0.0188	NA	NA	NA	NA	NA	0.0188	NA	0	mitochondrially encoded NADH dehydrogenase 5
ODC1	0.0184	NA	NA	NA	NA	NA	0.0184	NA	0	ornithine decarboxylase 1
FGF9	0.0184	NA	NA	NA	NA	NA	0.0184	NA	0	fibroblast growth factor 9
COL19A1	0.0184	NA	NA	NA	NA	NA	0.0184	NA	0	collagen, type XIX, alpha 1
CEACAM6	0.0184	NA	NA	NA	NA	NA	0.0184	NA	0	carcinoembryonic antigen-related cell adhesion molecule 6 (non-specific cross reacting antigen)
SOX2	0.0184	NA	NA	NA	NA	NA	0.0184	NA	0	SRY (sex determining region Y)-box 2
GPX1	0.0184	NA	NA	NA	NA	NA	0.0184	NA	0	glutathione peroxidase 1
HSPA8	0.0184	NA	NA	NA	NA	NA	0.0184	NA	0	heat shock 70kDa protein 8
FOXG1	0.0184	NA	NA	NA	NA	NA	0.0184	NA	0	forkhead box G1
CAST	0.0184	NA	NA	NA	NA	NA	0.0184	NA	0	calpastatin
FCER2	0.0184	NA	NA	NA	NA	NA	0.0184	NA	0	Fc fragment of IgE, low affinity II, receptor for (CD23)
EIF2B3	0.0184	NA	NA	NA	NA	NA	0.0184	NA	0	eukaryotic translation initiation factor 2B, subunit 3 gamma, 58kDa
PRDX1	0.0184	NA	NA	NA	NA	NA	0.0184	NA	0	peroxiredoxin 1
SLC2A14	0.0184	NA	NA	NA	NA	NA	0.0184	NA	0	solute carrier family 2 (facilitated glucose transporter), member 14
ADA	0.0184	NA	NA	NA	NA	NA	0.0184	NA	0	adenosine deaminase
STIP1	0.0184	NA	NA	NA	NA	NA	0.0184	NA	0	stress-induced phosphoprotein 1
ADARB2	0.0184	NA	NA	NA	NA	NA	0.0184	NA	0	adenosine deaminase, RNA-specific, B2 (inactive)
HSPA1A	0.0184	NA	NA	NA	NA	NA	0.0184	NA	0	heat shock 70kDa protein 1A
USP1	0.0184	NA	NA	NA	NA	NA	0.0184	NA	0	ubiquitin specific peptidase 1
DGCR8	0.0184	NA	NA	NA	NA	NA	0.0184	NA	0	DGCR8 microprocessor complex subunit
DHDDS	0.0184	NA	NA	NA	NA	NA	0.0184	NA	0	dehydrodolichyl diphosphate synthase subunit
MYC	0.0184	NA	NA	NA	NA	NA	0.0184	NA	0	v-myc avian myelocytomatosis viral oncogene homolog
ABAT	0.0184	NA	NA	NA	NA	NA	0.0184	NA	0	4-aminobutyrate aminotransferase
HMGCR	0.0184	NA	NA	NA	NA	NA	0.0184	NA	0	3-hydroxy-3-methylglutaryl-CoA reductase
REN	0.0184	NA	NA	NA	NA	NA	0.0184	NA	0	renin
ALOX5	0.0184	NA	NA	NA	NA	NA	0.0184	NA	0	arachidonate 5-lipoxygenase
ACP5	0.0184	NA	NA	NA	NA	NA	0.0184	NA	0	acid phosphatase 5, tartrate resistant
ATXN7	0.0184	NA	NA	NA	NA	NA	0.0184	NA	0	ataxin 7
HTRA1	0.0184	NA	NA	NA	NA	NA	0.0184	NA	0	HtrA serine peptidase 1
SYN1	0.0184	NA	NA	NA	NA	NA	0.0184	NA	0	synapsin I
KLF4	0.0184	NA	NA	NA	NA	NA	0.0184	NA	0	Kruppel-like factor 4 (gut)
HBG1	0.0184	NA	NA	NA	NA	NA	0.0184	NA	0	hemoglobin, gamma A
UBE3A	0.0184	NA	NA	NA	NA	NA	0.0184	NA	0	ubiquitin protein ligase E3A
FGF14	0.0184	NA	NA	NA	NA	NA	0.0184	NA	0	fibroblast growth factor 14
PCNA	0.0184	NA	NA	NA	NA	NA	0.0184	NA	0	proliferating cell nuclear antigen
AIRE	0.0184	NA	NA	NA	NA	NA	0.0184	NA	0	autoimmune regulator
FGF3	0.0184	NA	NA	NA	NA	NA	0.0184	NA	0	fibroblast growth factor 3
SBDS	0.0184	NA	NA	NA	NA	NA	0.0184	NA	0	Shwachman-Bodian-Diamond syndrome
TFPI	0.0184	NA	NA	NA	NA	NA	0.0184	NA	0	tissue factor pathway inhibitor (lipoprotein-associated coagulation inhibitor)
REG1A	0.0184	NA	NA	NA	NA	NA	0.0184	NA	0	regenerating islet-derived 1 alpha
PVRL2	0.0184	NA	NA	NA	NA	NA	0.0184	NA	0	poliovirus receptor-related 2 (herpesvirus entry mediator B)
SLC20A2	0.0184	NA	NA	NA	NA	NA	0.0184	NA	0	solute carrier family 20 (phosphate transporter), member 2
DEFA4	0.0184	NA	NA	NA	NA	NA	0.0184	NA	0	defensin, alpha 4, corticostatin
PDXK	0.0184	NA	NA	NA	NA	NA	0.0184	NA	0	pyridoxal (pyridoxine, vitamin B6) kinase
SIRT2	0.0184	NA	NA	NA	NA	NA	0.0184	NA	0	sirtuin 2
NCAPG2	0.0184	NA	NA	NA	NA	NA	0.0184	NA	0	non-SMC condensin II complex, subunit G2
MTSS1	0.0184	NA	NA	NA	NA	NA	0.0184	NA	0	metastasis suppressor 1
FGF10	0.0184	NA	NA	NA	NA	NA	0.0184	NA	0	fibroblast growth factor 10
CNTNAP2	0.0184	NA	NA	NA	NA	NA	0.0184	NA	0	contactin associated protein-like 2
EN2	0.018	NA	NA	NA	NA	NA	0.018	NA	0	engrailed homeobox 2
RAG1	0.018	NA	NA	NA	NA	NA	0.018	NA	0	recombination activating gene 1
PLK2	0.0176	NA	NA	NA	NA	NA	0.0176	NA	0	polo-like kinase 2
TP53	0.016	NA	NA	NA	NA	NA	0.016	NA	0	tumor protein p53
KLK6	0.016	NA	NA	NA	NA	NA	0.016	NA	0	kallikrein-related peptidase 6
MIIP	0.0156	NA	NA	NA	NA	NA	0.0156	NA	0	migration and invasion inhibitory protein
SLC33A1	0.0152	NA	NA	NA	NA	NA	0.0152	NA	0	solute carrier family 33 (acetyl-CoA transporter), member 1
SEMA6D	0.0148	NA	NA	NA	NA	NA	0.0148	NA	0	sema domain, transmembrane domain (TM), and cytoplasmic domain, (semaphorin) 6D
TPCN2	0.0148	NA	NA	NA	NA	NA	0.0148	NA	0	two pore segment channel 2
UBC	0.0144	NA	NA	NA	NA	NA	0.0144	NA	0	ubiquitin C
HMGB1	0.0142	NA	NA	NA	NA	NA	0.0142	NA	0	high mobility group box 1
SETD2	0.014	NA	NA	NA	NA	NA	0.014	NA	0	SET domain containing 2
GNRH1	0.014	NA	NA	NA	NA	NA	0.014	NA	0	gonadotropin-releasing hormone 1 (luteinizing-releasing hormone)
APLP2	0.014	NA	NA	NA	NA	NA	0.014	NA	0	amyloid beta (A4) precursor-like protein 2
GHR	0.014	NA	NA	NA	NA	NA	0.014	NA	0	growth hormone receptor
EMP1	0.0136	NA	NA	NA	NA	NA	0.0136	NA	0	epithelial membrane protein 1
PGM1	0.0128	NA	NA	NA	NA	NA	0.0128	NA	0	phosphoglucomutase 1
GYS2	0.0124	NA	NA	NA	NA	NA	0.0124	NA	0	glycogen synthase 2 (liver)
UBB	0.0124	NA	NA	NA	NA	NA	0.0124	NA	0	ubiquitin B
PHYHD1	0.0124	NA	NA	NA	NA	NA	0.0124	NA	0	phytanoyl-CoA dioxygenase domain containing 1
STAT1	0.0124	NA	NA	NA	NA	NA	0.0124	NA	0	signal transducer and activator of transcription 1, 91kDa
TNC	0.0124	NA	NA	NA	NA	NA	0.0124	NA	0	tenascin C
NPC1	0.0124	NA	NA	NA	NA	NA	0.0124	NA	0	Niemann-Pick disease, type C1
RIMS3	0.0124	NA	NA	NA	NA	NA	0.0124	NA	0	regulating synaptic membrane exocytosis 3
MYO5C	0.012	NA	NA	NA	NA	NA	0.012	NA	0	myosin VC
FLT1	0.012	NA	NA	NA	NA	NA	0.012	NA	0	fms-related tyrosine kinase 1
DDOST	0.012	NA	NA	NA	NA	NA	0.012	NA	0	dolichyl-diphosphooligosaccharide--protein glycosyltransferase subunit (non-catalytic)
MT2A	0.012	NA	NA	NA	NA	NA	0.012	NA	0	metallothionein 2A
STXBP1	0.012	NA	NA	NA	NA	NA	0.012	NA	0	syntaxin binding protein 1
RAB3A	0.012	NA	NA	NA	NA	NA	0.012	NA	0	RAB3A, member RAS oncogene family
SERPINF1	0.012	NA	NA	NA	NA	NA	0.012	NA	0	serpin peptidase inhibitor, clade F (alpha-2 antiplasmin, pigment epithelium derived factor), member 1
TST	0.012	NA	NA	NA	NA	NA	0.012	NA	0	thiosulfate sulfurtransferase (rhodanese)
SPTAN1	0.012	NA	NA	NA	NA	NA	0.012	NA	0	spectrin, alpha, non-erythrocytic 1
SLC25A37	0.012	NA	NA	NA	NA	NA	0.012	NA	0	solute carrier family 25 (mitochondrial iron transporter), member 37
MAPK8	0.012	NA	NA	NA	NA	NA	0.012	NA	0	mitogen-activated protein kinase 8
SLC18A3	0.0116	NA	NA	NA	NA	NA	0.0116	NA	0	solute carrier family 18 (vesicular acetylcholine transporter), member 3
FUS	0.0116	NA	NA	NA	NA	NA	0.0116	NA	0	FUS RNA binding protein
NTS	0.0116	NA	NA	NA	NA	NA	0.0116	NA	0	neurotensin
THRSP	0.0112	NA	NA	NA	NA	NA	0.0112	NA	0	thyroid hormone responsive
CALCR	0.0112	NA	NA	NA	NA	NA	0.0112	NA	0	calcitonin receptor
MAPKAPK2	0.0112	NA	NA	NA	NA	NA	0.0112	NA	0	mitogen-activated protein kinase-activated protein kinase 2
CSF1	0.0112	NA	NA	NA	NA	NA	0.0112	NA	0	colony stimulating factor 1 (macrophage)
KEAP1	0.0112	NA	NA	NA	NA	NA	0.0112	NA	0	kelch-like ECH-associated protein 1
SLCO6A1	0.0112	NA	NA	NA	NA	NA	0.0112	NA	0	solute carrier organic anion transporter family, member 6A1
NPC2	0.0112	NA	NA	NA	NA	NA	0.0112	NA	0	Niemann-Pick disease, type C2
GSR	0.0112	NA	NA	NA	NA	NA	0.0112	NA	0	glutathione reductase
MTOR	0.0112	NA	NA	NA	NA	NA	0.0112	NA	0	mechanistic target of rapamycin (serine/threonine kinase)
IL3	0.0108	NA	NA	NA	NA	NA	0.0108	NA	0	interleukin 3
SYN3	0.0108	NA	NA	NA	NA	NA	0.0108	NA	0	synapsin III
RNF103	0.0108	NA	NA	NA	NA	NA	0.0108	NA	0	ring finger protein 103
CD68	0.0108	NA	NA	NA	NA	NA	0.0108	NA	0	CD68 molecule
NPY	0.0108	NA	NA	NA	NA	NA	0.0108	NA	0	neuropeptide Y
PPIF	0.0108	NA	NA	NA	NA	NA	0.0108	NA	0	peptidylprolyl isomerase F
CEACAM5	0.0108	NA	NA	NA	NA	NA	0.0108	NA	0	carcinoembryonic antigen-related cell adhesion molecule 5
ST8SIA4	0.0108	NA	NA	NA	NA	NA	0.0108	NA	0	ST8 alpha-N-acetyl-neuraminide alpha-2,8-sialyltransferase 4
RNASE1	0.0104	NA	NA	NA	NA	NA	0.0104	NA	0	ribonuclease, RNase A family, 1 (pancreatic)
KITLG	0.0104	NA	NA	NA	NA	NA	0.0104	NA	0	KIT ligand
HPX	0.0104	NA	NA	NA	NA	NA	0.0104	NA	0	hemopexin
SLCO1A2	0.0104	NA	NA	NA	NA	NA	0.0104	NA	0	solute carrier organic anion transporter family, member 1A2
HNF1A	0.0104	NA	NA	NA	NA	NA	0.0104	NA	0	HNF1 homeobox A
IRF5	0.0104	NA	NA	NA	NA	NA	0.0104	NA	0	interferon regulatory factor 5
PON2	0.0104	NA	NA	NA	NA	NA	0.0104	NA	0	paraoxonase 2
TUFM	0.0104	NA	NA	NA	NA	NA	0.0104	NA	0	Tu translation elongation factor, mitochondrial
DLST	0.0104	NA	NA	NA	NA	NA	0.0104	NA	0	dihydrolipoamide S-succinyltransferase (E2 component of 2-oxo-glutarate complex)
HFE2	0.0104	NA	NA	NA	NA	NA	0.0104	NA	0	hemochromatosis type 2 (juvenile)
RPS26	0.0104	NA	NA	NA	NA	NA	0.0104	NA	0	ribosomal protein S26
IDUA	0.0104	NA	NA	NA	NA	NA	0.0104	NA	0	iduronidase, alpha-L-
ZFP90	0.0104	NA	NA	NA	NA	NA	0.0104	NA	0	ZFP90 zinc finger protein
INSRR	0.0104	NA	NA	NA	NA	NA	0.0104	NA	0	insulin receptor-related receptor
HPRT1	0.0104	NA	NA	NA	NA	NA	0.0104	NA	0	hypoxanthine phosphoribosyltransferase 1
OPTN	0.0104	NA	NA	NA	NA	NA	0.0104	NA	0	optineurin
BAG5	0.0104	NA	NA	NA	NA	NA	0.0104	NA	0	BCL2-associated athanogene 5
UNC13A	0.01	NA	NA	NA	NA	NA	0.01	NA	0	unc-13 homolog A (C. elegans)
DVL2	0.01	NA	NA	NA	NA	NA	0.01	NA	0	dishevelled segment polarity protein 2
MALT1	0.01	NA	NA	NA	NA	NA	0.01	NA	0	MALT1 paracaspase
VAMP2	0.01	NA	NA	NA	NA	NA	0.01	NA	0	vesicle-associated membrane protein 2 (synaptobrevin 2)
DVL3	0.01	NA	NA	NA	NA	NA	0.01	NA	0	dishevelled segment polarity protein 3
BSN	0.01	NA	NA	NA	NA	NA	0.01	NA	0	bassoon presynaptic cytomatrix protein
CD38	0.0088	NA	NA	NA	NA	NA	0.0088	NA	0	CD38 molecule
NCS1	0.0088	NA	NA	NA	NA	NA	0.0088	NA	0	neuronal calcium sensor 1
ZGLP1	0.0088	NA	NA	NA	NA	NA	0.0088	NA	0	zinc finger, GATA-like protein 1
CX3CR1	0.0084	NA	NA	NA	NA	NA	0.0084	NA	0	chemokine (C-X3-C motif) receptor 1
EFNA5	0.0084	NA	NA	NA	NA	NA	0.0084	NA	0	ephrin-A5
NCAM1	0.008	NA	NA	NA	NA	NA	0.008	NA	0	neural cell adhesion molecule 1
MEF2A	0.008	NA	NA	NA	NA	NA	0.008	NA	0	myocyte enhancer factor 2A
UBE2N	0.008	NA	NA	NA	NA	NA	0.008	NA	0	ubiquitin-conjugating enzyme E2N
ATXN1	0.008	NA	NA	NA	NA	NA	0.008	NA	0	ataxin 1
ACADS	0.008	NA	NA	NA	NA	NA	0.008	NA	0	acyl-CoA dehydrogenase, C-2 to C-3 short chain
PSD	0.008	NA	NA	NA	NA	NA	0.008	NA	0	pleckstrin and Sec7 domain containing
DBI	0.008	NA	NA	NA	NA	NA	0.008	NA	0	diazepam binding inhibitor (GABA receptor modulator, acyl-CoA binding protein)
NAE1	0.008	NA	NA	NA	NA	NA	0.008	NA	0	NEDD8 activating enzyme E1 subunit 1
DLX4	0.0076	NA	NA	NA	NA	NA	0.0076	NA	0	distal-less homeobox 4
LRG1	0.0072	NA	NA	NA	NA	NA	0.0072	NA	0	leucine-rich alpha-2-glycoprotein 1
S100A7	0.0072	NA	NA	NA	NA	NA	0.0072	NA	0	S100 calcium binding protein A7
PUM2	0.0068	NA	NA	NA	NA	NA	0.0068	NA	0	pumilio RNA-binding family member 2
CTNNB1	0.006	NA	NA	NA	NA	NA	0.006	NA	0	catenin (cadherin-associated protein), beta 1, 88kDa
ADAM17	0.006	NA	NA	NA	NA	NA	0.006	NA	0	ADAM metallopeptidase domain 17
NR3C1	0.006	NA	NA	NA	NA	NA	0.006	NA	0	nuclear receptor subfamily 3, group C, member 1 (glucocorticoid receptor)
PER1	0.006	NA	NA	NA	NA	NA	0.006	NA	0	period circadian clock 1
GLMN	0.006	NA	NA	NA	NA	NA	0.006	NA	0	glomulin, FKBP associated protein
URI1	0.006	NA	NA	NA	NA	NA	0.006	NA	0	URI1, prefoldin-like chaperone
ORAOV1	0.006	NA	NA	NA	NA	NA	0.006	NA	0	oral cancer overexpressed 1
CRY1	0.006	NA	NA	NA	NA	NA	0.006	NA	0	cryptochrome circadian clock 1
LAMP1	0.006	NA	NA	NA	NA	NA	0.006	NA	0	lysosomal-associated membrane protein 1
CREB1	0.006	NA	NA	NA	NA	NA	0.006	NA	0	cAMP responsive element binding protein 1
IL12B	0.0044	NA	NA	NA	NA	NA	0.0044	NA	0	interleukin 12B
HSP90AA1	0.004	NA	NA	NA	NA	NA	0.004	NA	0	heat shock protein 90kDa alpha (cytosolic), class A member 1
CYP2C9	0.004	NA	NA	NA	NA	NA	0.004	NA	0	cytochrome P450, family 2, subfamily C, polypeptide 9
NPFF	0.004	NA	NA	NA	NA	NA	0.004	NA	0	neuropeptide FF-amide peptide precursor
NFKB1	0.004	NA	NA	NA	NA	NA	0.004	NA	0	nuclear factor of kappa light polypeptide gene enhancer in B-cells 1
CDK5	0.004	NA	NA	NA	NA	NA	0.004	NA	0	cyclin-dependent kinase 5
TBC1D20	0.004	NA	NA	NA	NA	NA	0.004	NA	0	TBC1 domain family, member 20
MT-ND3	0.004	NA	NA	NA	NA	NA	0.004	NA	0	mitochondrially encoded NADH dehydrogenase 3
HCFC1	0.004	NA	NA	NA	NA	NA	0.004	NA	0	host cell factor C1
IL1A	0.004	NA	NA	NA	NA	NA	0.004	NA	0	interleukin 1, alpha
PDHB	0.004	NA	NA	NA	NA	NA	0.004	NA	0	pyruvate dehydrogenase (lipoamide) beta
ADCY5	0.004	NA	NA	NA	NA	NA	0.004	NA	0	adenylate cyclase 5
CHMP2B	0.004	NA	NA	NA	NA	NA	0.004	NA	0	charged multivesicular body protein 2B
FYN	0.004	NA	NA	NA	NA	NA	0.004	NA	0	FYN proto-oncogene, Src family tyrosine kinase
